# Supplementary material for: Genetic insights into the association of statin and newer nonstatin drug target genes with human longevity: a Mendelian randomization analysis
Source: Lipids Health Dis. 2023 Dec 12;22:220. doi: 10.1186/s12944-023-01983-0 (PMC10714481; doi:10.1186/s12944-023-01983-0)
Supplement: Supplementary file 2 — Additional file 2: Table S2. Date resources of the exposures and outcomes used in this study. Table S3. The instrumental variables used for circulating lipids in the discovery datasets. Table S4. The instrumental variables used for circulating lipids in the validation datasets. Table S5. Association of circulating lipids with human Lifespan in the discovery and validation datasets. Table S6. Genetically instrumented lipid-lowering genetics variants of target genes in discovery datasets. Table S7. Genetically instrumented lipid-lowering genetics variants of target genes in validation datasets. Table S8. Effects of genetically proxied lipid-lowering variants on Human lifespan. Table S9. Results of heterogeneity and pleiotropy tests for the causal effects of circulating Lipids on human lifespan. Table S10. Sensitivity analysis using different LD r2 thresholds of the Lipid-lowering gene variants. Table S11. Statistical power for drug-target MR analyses. Table S12. Genetic association between the expression of lipid-lowering drug target genes in tissues and human lifespan. Table S13. Colocalization analysis for the serum LDLR expression on Human Lifespan. [file 12944_2023_1983_MOESM2_ESM.xlsx]

## Sheet: Table S2
Table S2. Date resources of the exposures and outcomes used in this study.
Traits in the GWAS Catalog		GWAS Consortium	First Author	Year	PMID	Population	Data type	Sample Size	Case/Control	Unit	Notes (Inclusion/Exclusion Criteria)	Data availability
Exposure	Circulating Lipids
	LDL cholesterol	GLGC	Willer CJ	2013	24097068	96% European	Continuous	173082	-	SD (mg/dL)	Blood lipid levels were typically measured after > 8 hours of fasting. Individuals known to be on lipid-lowering medication were excluded when possible.	https://www.ebi.ac.uk/gwas/publications/24097068
	Total cholesterol	GLGC	Willer CJ	2013	24097068	96% European	Continuous	187365	-	SD (mg/dL)		https://www.ebi.ac.uk/gwas/publications/24097068
	Total Triglycerides	GLGC	Willer CJ	2013	24097068	96% European	Continuous	177861	-	SD (mg/dL)		https://www.ebi.ac.uk/gwas/publications/24097068
	Dyslipidemia-associated traits
	BMI	MRC-IEU	Elsworth B	2018	-	European	Continuous	461460	-	SD (kg/m2)	Lab measure of BMI following the standard formula	https://gwas.mrcieu.ac.uk/
		NealeLab	Neale	2017	-	European	Continuous	336107	-	SD (kg/m2)	-	https://gwas.mrcieu.ac.uk/
		GIANT	Yengo L	2018	30124842	European	Continuous	681275	-	SD (kg/m2)	Using linear mixed model association testing implemented in BOLT-LMM v2.3 software assuming an infinitesimal model to analysis the GWAS of height and BMI in 456 426 UKB participants	https://www.ebi.ac.uk/gwas/publications/30124842
		Within family GWAS consortium	Howe LJ	2022	-	European	Continuous	99998	-	SD (kg/m2)	-	https://gwas.mrcieu.ac.uk/
	Waist circumference	MRC-IEU	Elsworth B	2018	-	European	Continuous	462166	-	SD	Output from GWAS pipeline using Phesant derived variables from UKBiobank	https://gwas.mrcieu.ac.uk/
		NealeLab	Neale	2017	-	European	Continuous	336639	-	SD	-	https://gwas.mrcieu.ac.uk/
	Waist-to-hip ratio	GIANT	Shungin D	2015	25673412	European	Continuous	224459	-	SD	The ratio of waist and hip circumferences adjusted for age, age2, study-specific covariates if necessary, and BMI. For each cohort, residuals were calculated for men and women separately and then transformed by the inverse standard normal function.	https://www.ebi.ac.uk/gwas/publications/25673412
		Within family GWAS consortium	Howe LJ	2022	-	European	Continuous	85978	-	SD	-	https://gwas.mrcieu.ac.uk/
	Fasting Blood Glucose	MAGIC	Chen J	2021	34059833	European	Continuous	281416	-	SD	Individuals without diabetes with fasting glucose (FG), glycated hemoglobin (HbA1c), and fasting insulin data (FI), and all these traits and associated results have been adjusted for BMI.	https://magicinvestigators.org/
	Fasting Insulin	MAGIC	Chen J	2021	34059833	European	Continuous	281416	-	SD		https://magicinvestigators.org/
	HbA1c	MAGIC	Chen J	2021	34059833	European	Continuous	281416	-	SD		https://magicinvestigators.org/
	HOMO-IR	MAGIC	Dupuis J	2010	20081858	European	Continuous	46186	-	SD	Non-diabetic participants, all datasets are adjusted for age, sex and study-specific covariates.	https://www.ebi.ac.uk/gwas/publications/20081858
Outcome	Human Lifespan
	Discovery Data Set	UKBiobank	Timmers PR	2019	30642433	European	Continuous	500193	-	SD	Mean of self-report parent's age at death. Inclusion :self-reported European ethnicity in UK Biobank (including self-declared British but not genetically British ancestry), unrelated subjects. Exclusion : individuals who were adopted or otherwise unclear about their adoption status (n = 7,279), individuals who did not report their parental ages (n = 2,995), and individuals both of whose parents d…	https://datashare.ed.ac.uk/handle/10283/3209
	Validation Data Set	GWAS Meta-analyisis	Deelen J	2019	31413261	European	Binary	36745	11,262 / 25,483	LogOR	Cases were individuals who lived to an age above the 90th percentile based on cohort life tables from census data from the appropriate country, sex, and birth cohort. Controls were individuals who died at or before the age at the 60th percentile or whose age at the last follow-up visit was at or before the 60th percentile age.	https://www.longevitygenomics.org/downloads
Outcome of Positive Control Analysis	Cardiometabolic Traits
	Coronary Atherosclerosis	FinnGen (R8)	-	2022	-	European	Binary	328042	42,421 / 285,621	LogOR	The definition of coronary atherosclerosis follows the DOID codes 1936, or ICD10-I70 / ICD9-440.	https://console.cloud.google.com/storage/browser/finngen-public-data-r8
	Major CHD events	FinnGen (R8)	-	2022	-	European	Binary			LogOR	The definition of a major Major coronary heart disease event is an intermediate coronary syndrome: Precordial pain at rest, which may precede a MYOCARDIAL INFARCTION, which follows the DOID code 3393.	https://console.cloud.google.com/storage/browser/finngen-public-data-r8
	Type 2 Diabetes	DIAMANTE	Mahajan A	2018	30297969	European	Binary	898130	74,124 / 824,006	LogOR	Summary statistics with adjusted BMI were aggregated using fixed-effects meta-analysis and were corrected for residual inflation by means of genomic control.	http://diagram-consortium.org/downloads.html
		FinnGen (R8)	-	2022	-	European	Binary	342499	39,036 / 303,463	LogOR	A type of diabetes mellitus that is characterized by insulin resistance or desensitization and increased blood glucose levels. This is a chronic disease that can develop gradually over the life of a patient and can be linked to both environmental factors and heredity. (DOID codes 9352)	https://console.cloud.google.com/storage/browser/finngen-public-data-r8
Validation Database of the Genotype Tissues	Drug-target Genes
	LDLR (Blood)	eQTL-Gene Database (Phase I, cis-eQTLs)	Võsa U	2021	34475573	European	Continuous	31864	-	SD	The eQTLGen Consortium data consist of 31,684 blood and peripheral blood mononuclear cell (PBMC) samples from 37 datasets, pre-processed in a standardized way and analyzed by each cohort analyst. 25,482 (80.4%) of the samples were whole blood samples and 6,202 (19.6%) were PBMCs.	https://www.eqtlgen.org/phase1.html
	HMGCR (Blood)						Continuous			SD
	LPL (Blood)						Continuous			SD
	CETP (Blood)						Continuous			SD
	LDLR (Liver)	GETx Database (V8)	GTEx Consortium	2020	32913098	85.3% European	Continuous	226	-	SD	Sampling Site: Central right lobe, 1 cm below capsule.	https://gtexportal.org/home/datasets
	LDLR (Adipose_Subcutaneous)						Continuous	663		SD	Sampling Site: Subcutaneous tissue beneath the leg's skin sample
	APOB (Adipose_Subcutaneous)						Continuous	663		SD
	PCSK9 (Blood)						Continuous	775		SD	Sampling Site: Femoral vein; subclavian vein and heart are other possible sites.
	APOC3 (Blood)						Continuous	775		SD

## Sheet: Table S3
Table S3. The instrumental variables used for circulating lipids in the discovery datasets.
Exposure	SNP	Chr	Pos	Effect allele	Other allele	Exposure (Circulating Lipids)						Outcome (Human Lifespan)					Outcome GWAS Data	F	F-Mean
						EAF	Beta	SE	p	N		EAF	Beta	SE	p	N
LDL-C (65 SNPs)	rs10195252	2	165513091	C	T	0.4182	-0.0238	0.0039	3.81197e-08	157208		0.407146	0.00869644	0.00392322	0.0266464	500193	Human Lifespan	43.3442	115.453
	rs10490626	2	118835841	A	G	0.07916	-0.0508	0.0069	1.69707e-12	173044		0.0867855	0.00489426	0.00696609	0.482315	500193	Human Lifespan	65.1272
	rs10832962	11	18656271	T	C	0.719	0.032	0.004	6.61912e-14	172920		0.740114	-0.00054109	0.00440566	0.902253	500193	Human Lifespan	71.5789
	rs10893499	11	126241979	A	G	0.1438	0.0521	0.0053	3.861e-21	172980		0.137769	-0.00740422	0.00563074	0.188522	500193	Human Lifespan	115.697
	rs10903129	1	25768937	G	A	0.5369	0.0328	0.0037	3.0297e-17	169920		0.553299	-0.0071777	0.00386544	0.0633269	500193	Human Lifespan	90.9531
	rs10947332	6	32677440	A	G	0.1319	0.0504	0.0056	6.96947e-18	169263		0.119435	-0.0165659	0.00628018	0.00834452	500193	Human Lifespan	98.5179
	rs112201728	6	160551486	T	C	0.05805	0.0675	0.0104	8.51393e-10	83123		0.0712937	-0.00116528	0.00754559	0.877269	500193	Human Lifespan	41.4376
	rs11563251	2	234679384	T	C	0.1253	0.0345	0.0062	4.49904e-08	172855		0.112053	0.00120327	0.0061884	0.845832	500193	Human Lifespan	45.1096
	rs11591147	1	55505647	T	G	0.01715	-0.497	0.018	8.57038e-143	77417		0.0182368	0.0477138	0.0153278	0.00185268	500193	Human Lifespan	650.056
	rs1169288	12	121416650	C	A	0.3338	0.0375	0.004	6.44763e-21	163086		0.316661	-0.0156883	0.0042148	0.000197505	500193	Human Lifespan	102.063
	rs12066643	1	56240278	T	C	0.1187	-0.0389	0.0064	1.06299e-08	171295		0.10317	0.0031569	0.00636388	0.619848	500193	Human Lifespan	54.2476
	rs1250229	2	216304384	C	T	0.7889	0.0243	0.0042	3.12997e-08	173032		0.736923	0.0112621	0.00442295	0.0108876	500193	Human Lifespan	34.0376
	rs12916	5	74656539	C	T	0.4314	0.0733	0.0038	7.79112e-78	168357		0.400128	-0.00478758	0.00392679	0.222765	500193	Human Lifespan	444.936
	rs13206249	6	16175022	A	G	0.2164	-0.0378	0.0062	4.53398e-08	87149		0.216385	0.00182491	0.00471816	0.698915	500193	Human Lifespan	42.2501
	rs13277801	8	59353534	T	C	0.653	-0.0338	0.0038	3.99393e-17	173010		0.661538	-0.00223157	0.00407007	0.583495	500193	Human Lifespan	89.6184
	rs1367117	2	21263900	A	G	0.2876	0.1186	0.004	9.48418e-183	173007		0.335423	-0.0055697	0.00410055	0.174375	500193	Human Lifespan	1002.95
	rs1564348	6	160578860	C	T	0.1451	0.0481	0.005	2.76185e-21	172989		0.168121	-0.00292167	0.00516207	0.571401	500193	Human Lifespan	99.3495
	rs16831243	2	135762344	T	C	0.1807	0.0378	0.0055	9.06358e-12	162945		0.114737	-0.00338735	0.00627119	0.589098	500193	Human Lifespan	68.9659
	rs17404153	3	132163200	T	G	0.1438	-0.0336	0.0054	1.83202e-09	172898		0.126361	0.0123875	0.00588033	0.0351523	500193	Human Lifespan	48.0782
	rs174583	11	61609750	T	C	0.3747	-0.0522	0.0038	7.00326e-41	172982		0.352482	0.0103329	0.00404167	0.0105705	500193	Human Lifespan	221.154
	rs1800961	20	43042364	T	C	0.0343	-0.0685	0.0106	6.03407e-10	142698		0.0359386	-0.0175173	0.0110398	0.112571	500193	Human Lifespan	44.3705
	rs1883025	9	107664301	T	C	0.2427	-0.0296	0.0044	6.14045e-11	172330		0.254278	0.00440735	0.00445263	0.322257	500193	Human Lifespan	55.5197
	rs2030746	2	121309488	T	C	0.3984	0.0214	0.0038	8.60498e-09	173024		0.413416	-0.00626959	0.00391307	0.109107	500193	Human Lifespan	37.9911
	rs2073547	7	44582331	G	A	0.1939	0.0485	0.0049	1.92309e-21	169889		0.190898	0.00167401	0.0050099	0.738274	500193	Human Lifespan	125.014
	rs2228603	19	19329924	T	C	0.07124	-0.104	0.0072	4.43302e-44	158643		0.0790844	-0.00281555	0.00732871	0.700845	500193	Human Lifespan	227.385
	rs2328223	20	17845921	C	A	0.2493	0.0299	0.005	5.63197e-09	170762		0.186195	-0.00846685	0.004989	0.0896771	500193	Human Lifespan	57.16
	rs2390536	7	21485397	A	G	0.3681	0.0223	0.0038	2.037e-08	172981		0.365633	-0.00157931	0.00401006	0.693701	500193	Human Lifespan	40.0265
	rs2419604	10	113944271	G	A	0.6821	-0.0302	0.004	7.49031e-14	172807		0.719334	-0.00263149	0.00429916	0.540475	500193	Human Lifespan	68.3771
	rs247616	16	56989590	T	C	0.2929	-0.0547	0.0041	2.56626e-37	171458		0.324493	0.0129417	0.00418285	0.00197492	500193	Human Lifespan	212.763
	rs2495495	1	55496556	C	T	0.8654	-0.0342	0.0059	3.51998e-08	162403		0.871732	0.00611642	0.00603096	0.310501	500193	Human Lifespan	44.2641
	rs2587534	1	234849339	A	G	0.5277	0.0391	0.0037	8.05564e-25	172966		0.520846	-0.00427572	0.00388574	0.271175	500193	Human Lifespan	131.909
	rs2642438	1	220970028	G	A	0.7454	0.0352	0.0042	7.31813e-16	165470		0.704865	0.00882463	0.00427077	0.0388012	500193	Human Lifespan	77.8541
	rs267733	1	150958836	G	A	0.1372	-0.0331	0.0053	5.28506e-09	164562		0.163411	-0.00899839	0.00525524	0.086847	500193	Human Lifespan	42.696
	rs2710642	2	63149557	A	G	0.6187	0.0239	0.0038	6.08906e-09	172994		0.672863	-0.00287106	0.00409809	0.483562	500193	Human Lifespan	46.6354
	rs2737252	8	116663898	A	G	0.2559	-0.0314	0.0041	7.03882e-14	172950		0.283461	0.00239021	0.00427896	0.576438	500193	Human Lifespan	64.9635
	rs2738459	19	11238473	C	A	0.4446	-0.0532	0.0058	2.261e-19	88433		0.462803	0.00090308	0.00388553	0.816212	500193	Human Lifespan	123.777
	rs2886232	17	67150176	C	T	0.8799	-0.0451	0.0064	3.87614e-11	162498		0.879164	0.0137538	0.00608121	0.0237163	500193	Human Lifespan	69.8858
	rs2965157	19	45176340	C	T	0.02111	-0.1886	0.0112	7.29122e-62	170260		0.0328269	0.0141255	0.0115394	0.22091	500193	Human Lifespan	250.658
	rs314253	17	7091650	C	T	0.3351	-0.0242	0.0038	3.43598e-10	169706		0.348597	0.00277584	0.00403186	0.491152	500193	Human Lifespan	44.2993
	rs364585	20	12962718	G	A	0.6332	0.0249	0.0038	4.27799e-10	171526		0.609806	-0.0136071	0.00394772	0.000567227	500193	Human Lifespan	49.4139
	rs3757354	6	16127407	T	C	0.2098	-0.0382	0.0044	2.08689e-17	172987		0.207328	-0.00142453	0.00476222	0.76484	500193	Human Lifespan	83.7371
	rs3780181	9	2640759	G	A	0.05277	-0.0445	0.0074	1.76401e-09	171976		0.0680471	-0.00056875	0.00765636	0.940783	500193	Human Lifespan	34.0519
	rs4253776	22	46629479	G	A	0.124	0.0311	0.0059	3.35297e-08	171071		0.116206	-0.00776056	0.00603314	0.198331	500193	Human Lifespan	35.9533
	rs4530754	5	122855416	A	G	0.5818	0.0275	0.0036	3.57602e-12	173003		0.54511	0.00530016	0.00386801	0.170608	500193	Human Lifespan	63.6886
	rs4722551	7	25991826	C	T	0.1702	0.0391	0.0049	3.94912e-14	172946		0.159034	-0.0020735	0.0052997	0.695613	500193	Human Lifespan	74.7153
	rs4942486	13	32953388	C	T	0.5383	-0.0243	0.0037	2.261e-11	171930		0.524147	0.0108431	0.00385298	0.00488984	500193	Human Lifespan	50.4779
	rs4970712	1	92993547	C	A	0.8061	0.0339	0.0044	2.4581e-13	173036		0.789964	0.00096328	0.00474033	0.838972	500193	Human Lifespan	62.1847
	rs5763662	22	30378703	T	C	0.02507	0.0767	0.0121	1.191e-08	162777		0.0230384	-0.0101503	0.013032	0.436054	500193	Human Lifespan	46.8232
	rs6016373	20	39154095	G	A	0.3734	-0.0349	0.0037	7.94694e-19	171559		0.403443	-0.00184449	0.00397031	0.642239	500193	Human Lifespan	97.8367
	rs6065311	20	39724338	C	T	0.4604	0.0417	0.0036	1.65615e-30	171333		0.475717	-0.00050079	0.00385672	0.896687	500193	Human Lifespan	148.156
	rs6504872	17	45438952	T	C	0.4723	0.0274	0.0037	3.47937e-13	171519		0.495114	-0.00694494	0.00385984	0.0719742	500193	Human Lifespan	64.2105
	rs6544713	2	44073881	C	T	0.7058	-0.0806	0.0041	4.84284e-83	172940		0.67714	0.0065838	0.00412273	0.110277	500193	Human Lifespan	467.83
	rs6693893	1	109797763	C	T	0.03562	-0.0767	0.0132	2.87601e-08	83065		0.0357142	0.0169649	0.0105918	0.10922	500193	Human Lifespan	33.5851
	rs6709904	2	44080324	G	A	0.1135	-0.055	0.0085	4.57699e-10	89852		0.112335	-0.00107578	0.0061445	0.861017	500193	Human Lifespan	54.7284
	rs6818397	4	3434885	G	T	0.5871	-0.0224	0.004	1.67699e-08	172685		0.612615	0.00417727	0.00401095	0.297659	500193	Human Lifespan	42.0183
	rs6882076	5	156390297	C	T	0.6662	0.0456	0.0038	3.30979e-31	173006		0.631762	-0.00645065	0.00401504	0.108137	500193	Human Lifespan	160.143
	rs6909746	6	116352750	T	C	0.3918	-0.0263	0.0037	7.85959e-11	170097		0.419189	0.0015573	0.00389548	0.689325	500193	Human Lifespan	56.0902
	rs72902576	2	21275480	G	T	0.03694	-0.0933	0.0133	9.57635e-12	82068		0.0422202	0.010218	0.00981365	0.297779	500193	Human Lifespan	50.8599
	rs7534572	1	62999675	G	C	0.69	0.0407	0.0058	1.28795e-11	75145		0.651999	-0.00129241	0.00407471	0.751108	500193	Human Lifespan	53.2876
	rs7551981	1	55719166	T	G	0.595	0.0472	0.0038	1.36207e-33	173021		0.621753	-0.00944203	0.00397747	0.0176023	500193	Human Lifespan	185.971
	rs7640978	3	32533010	T	C	0.1055	-0.0392	0.0069	9.83694e-09	172228		0.0901439	0.0113618	0.00681905	0.0956762	500193	Human Lifespan	49.9643
	rs7832643	8	145022657	T	G	0.405	0.0339	0.0038	2.67116e-17	164854		0.403174	0.00324519	0.00399696	0.41684	500193	Human Lifespan	91.3558
	rs8017377	14	24883887	A	G	0.4591	0.0303	0.0038	2.51594e-15	172866		0.472284	0.00739161	0.00386897	0.0560706	500193	Human Lifespan	78.8573
	rs9875338	3	12296469	A	G	0.3879	-0.027	0.0037	2.21004e-11	172895		0.400651	0.00792291	0.00392504	0.0435336	500193	Human Lifespan	59.8725
	rs9987289	8	9183358	G	A	0.9248	0.0714	0.0066	8.52904e-24	160102		0.903939	0.00914769	0.00673011	0.174077	500193	Human Lifespan	113.603
TC (75 SNPs)	rs10088180	8	18228116	G	A	0.6781	-0.0228	0.004	6.01797e-10	187142		0.706293	0.00757791	0.00428425	0.0769299	500193	Human Lifespan	42.4795	116.258
	rs10468017	15	58678512	T	C	0.2757	0.0617	0.004	7.23269e-48	181378		0.294459	0.00273972	0.00424709	0.518874	500193	Human Lifespan	276.183
	rs10773003	12	123775127	A	G	0.08839	0.0369	0.0058	4.08301e-09	187101		0.0971228	-0.00791279	0.00661033	0.231294	500193	Human Lifespan	41.064
	rs10832962	11	18656271	T	C	0.719	0.0315	0.0039	1.53886e-14	187161		0.740114	-0.00054109	0.00440566	0.902253	500193	Human Lifespan	75.0708
	rs10900221	10	45988597	A	G	0.2731	0.0255	0.0041	7.96306e-09	186785		0.240473	-0.00559071	0.00451526	0.215649	500193	Human Lifespan	48.2343
	rs10904908	10	17260290	G	A	0.4538	0.025	0.0036	2.60076e-11	187112		0.42268	-0.00250499	0.00393506	0.524396	500193	Human Lifespan	57.9906
	rs11153594	6	116354591	T	C	0.3918	-0.029	0.0036	1.2659e-14	187230		0.419142	0.0014734	0.00389959	0.705554	500193	Human Lifespan	75.0726
	rs112201728	6	160551486	T	C	0.05805	0.0581	0.0099	1.19501e-08	92668		0.0712937	-0.00116528	0.00754559	0.877269	500193	Human Lifespan	34.221
	rs11220462	11	126243952	A	G	0.1425	0.0474	0.0058	5.48656e-15	156953		0.137395	-0.00747524	0.00562826	0.184125	500193	Human Lifespan	86.226
	rs11563251	2	234679384	T	C	0.1253	0.0368	0.0059	1.26599e-09	187107		0.112053	0.00120327	0.0061884	0.845832	500193	Human Lifespan	55.5585
	rs11591147	1	55505647	T	G	0.01715	-0.3341	0.0173	8.82673e-86	85729		0.0182368	0.0477138	0.0153278	0.00185268	500193	Human Lifespan	323.809
	rs11694172	2	203532304	G	A	0.2164	0.0277	0.0041	1.95101e-09	187092		0.250202	-0.00062728	0.00446847	0.88836	500193	Human Lifespan	48.6973
	rs11753995	6	160575366	A	G	0.1464	0.0489	0.0048	1.83908e-23	187264		0.170698	-0.00349274	0.005154	0.497978	500193	Human Lifespan	111.983
	rs11789603	9	107647019	T	C	0.08971	0.0427	0.0062	1.43913e-11	186565		0.109697	-0.00476507	0.00623316	0.444587	500193	Human Lifespan	55.5727
	rs11802413	1	25760920	T	C	0.5369	0.0287	0.0035	1.57616e-14	187138		0.553087	-0.00729557	0.00387312	0.0596132	500193	Human Lifespan	76.6827
	rs12412743	10	114045333	T	C	0.153	-0.0298	0.0047	6.97606e-10	187282		0.169039	-0.00088043	0.00517702	0.864958	500193	Human Lifespan	43.115
	rs12670798	7	21607352	C	T	0.2243	0.0364	0.0041	9.47764e-17	187287		0.245578	-0.00900555	0.00447592	0.04422	500193	Human Lifespan	86.3891
	rs12916	5	74656539	C	T	0.4314	0.0684	0.0036	4.54674e-74	182530		0.400128	-0.00478758	0.00392679	0.222765	500193	Human Lifespan	419.91
	rs13315871	3	58381287	A	G	0.08047	-0.0355	0.0061	3.48001e-08	187287		0.090186	0.00388832	0.00678625	0.566665	500193	Human Lifespan	34.9358
	rs138777	22	35711098	G	A	0.6517	-0.0214	0.0037	4.74002e-08	185274		0.65353	0.0115868	0.00404751	0.0042005	500193	Human Lifespan	38.5264
	rs1535	11	61597972	G	A	0.3628	-0.0497	0.0037	8.62383e-39	182527		0.345479	0.00996111	0.00404493	0.0137928	500193	Human Lifespan	208.691
	rs17526895	2	118815958	G	A	0.07784	-0.042	0.0067	5.77697e-09	184199		0.0867686	0.00484556	0.00700226	0.488937	500193	Human Lifespan	46.6584
	rs1800961	20	43042364	T	C	0.0343	-0.1062	0.0101	1.34215e-24	156406		0.0359386	-0.0175173	0.0110398	0.112571	500193	Human Lifespan	116.947
	rs181360	22	21928916	G	T	0.1992	-0.0278	0.0043	7.31897e-10	178322		0.193352	0.00160838	0.00491154	0.743313	500193	Human Lifespan	43.9785
	rs1883025	9	107664301	T	C	0.2427	-0.0671	0.0042	5.7491e-53	186557		0.254278	0.00440735	0.00445263	0.322257	500193	Human Lifespan	309.271
	rs1997243	7	1083777	G	A	0.1306	0.0332	0.005	2.719e-10	183314		0.149634	0.00174156	0.00541201	0.747608	500193	Human Lifespan	45.8953
	rs2030746	2	121309488	T	C	0.3984	0.0199	0.0037	3.60296e-08	187289		0.413416	-0.00626959	0.00391307	0.109107	500193	Human Lifespan	35.5593
	rs2066714	9	107586753	C	T	0.1201	0.0442	0.0076	1.136e-08	93811		0.128913	-0.0121037	0.00578545	0.0364297	500193	Human Lifespan	38.7503
	rs2073547	7	44582331	G	A	0.1939	0.0456	0.0047	3.83001e-21	184098		0.190898	0.00167401	0.0050099	0.738274	500193	Human Lifespan	119.744
	rs2156552	18	47181668	T	A	0.8219	0.057	0.0047	1.2471e-31	183439		0.821957	0.00214371	0.00505409	0.671454	500193	Human Lifespan	174.648
	rs2228603	19	19329924	T	C	0.07124	-0.1217	0.0069	1.04906e-62	170510		0.0790844	-0.00281555	0.00732871	0.700845	500193	Human Lifespan	334.838
	rs2235367	20	39830122	G	A	0.4565	0.0357	0.0035	7.21938e-25	185691		0.476756	-0.00028501	0.00385449	0.941055	500193	Human Lifespan	117.508
	rs2244608	12	121416988	G	A	0.3391	0.0313	0.0037	9.61834e-18	187223		0.320972	-0.0147316	0.00415533	0.000392283	500193	Human Lifespan	82.2484
	rs2255141	10	113933886	G	A	0.6807	-0.0314	0.0039	6.51328e-16	187266		0.71952	-0.00203011	0.00430012	0.636851	500193	Human Lifespan	80.2942
	rs2277862	20	34152782	T	C	0.1319	-0.0349	0.0052	5.25654e-11	185738		0.140328	-0.00267073	0.00556495	0.631285	500193	Human Lifespan	51.8218
	rs2287623	2	169830155	A	G	0.595	-0.0273	0.0036	4.08507e-12	184257		0.599668	0.0004493	0.00393268	0.909042	500193	Human Lifespan	66.2068
	rs247616	16	56989590	T	C	0.2929	0.0499	0.004	4.46992e-32	185621		0.324493	0.0129417	0.00418285	0.00197492	500193	Human Lifespan	191.647
	rs2642438	1	220970028	G	A	0.7454	0.037	0.004	1.28292e-18	179599		0.704865	0.00882463	0.00427077	0.0388012	500193	Human Lifespan	93.3697
	rs2737252	8	116663898	A	G	0.2559	-0.0331	0.0039	1.63418e-16	187202		0.283461	0.00239021	0.00427896	0.576438	500193	Human Lifespan	78.1402
	rs2738459	19	11238473	C	A	0.4446	-0.0387	0.0057	2.10911e-11	93067		0.462803	0.00090308	0.00388553	0.816212	500193	Human Lifespan	68.8866
	rs281393	19	49224484	T	C	0.3734	-0.0322	0.0055	4.25598e-08	93067		0.340497	0.0143211	0.00410516	0.000485655	500193	Human Lifespan	45.1756
	rs2814982	6	34546560	T	C	0.1069	-0.0441	0.0057	3.6779e-15	187263		0.104584	-0.0189163	0.00630929	0.00271607	500193	Human Lifespan	69.5655
	rs2886232	17	67150176	C	T	0.8799	-0.0358	0.0062	3.874e-08	176571		0.879164	0.0137538	0.00608121	0.0237163	500193	Human Lifespan	47.8415
	rs314253	17	7091650	C	T	0.3351	-0.0233	0.0037	2.80802e-10	183868		0.348597	0.00277584	0.00403186	0.491152	500193	Human Lifespan	44.4917
	rs3757354	6	16127407	T	C	0.2098	-0.0348	0.0042	2.21513e-15	187247		0.207328	-0.00142453	0.00476222	0.76484	500193	Human Lifespan	75.2169
	rs3780181	9	2640759	G	A	0.05277	-0.0442	0.0071	6.66807e-10	186134		0.0680471	-0.00056875	0.00765636	0.940783	500193	Human Lifespan	36.3599
	rs386003	19	54792769	T	G	0.1992	0.0344	0.0058	4.51898e-08	92419		0.229335	-0.00834047	0.00471238	0.0767425	500193	Human Lifespan	34.9041
	rs4253772	22	46627603	T	C	0.1187	0.0322	0.0058	9.8519e-09	185188		0.111652	-0.00568372	0.00611776	0.352862	500193	Human Lifespan	40.1808
	rs4530754	5	122855416	A	G	0.5818	0.0228	0.0035	1.67799e-09	187272		0.54511	0.00530016	0.00386801	0.170608	500193	Human Lifespan	47.3844
	rs4738684	8	59393273	G	A	0.6478	-0.0392	0.0037	1.11609e-23	187285		0.66324	-0.00243067	0.00407657	0.551005	500193	Human Lifespan	131.412
	rs4883201	12	9082581	G	A	0.1135	-0.035	0.0056	1.74201e-09	187211		0.102783	0.00061161	0.0063448	0.923207	500193	Human Lifespan	46.1609
	rs4988235	2	136608646	A	G	0.5237	-0.0308	0.004	3.97466e-14	183761		0.71695	-0.00396751	0.0044952	0.377448	500193	Human Lifespan	87.0059
	rs515135	2	21286057	C	T	0.7823	0.1238	0.0046	6.38263e-151	187291		0.818074	-0.0123067	0.00501629	0.0141531	500193	Human Lifespan	982.853
	rs558971	1	234853406	G	A	0.5303	0.0398	0.0036	7.02425e-28	187254		0.521455	-0.00374953	0.00387866	0.33369	500193	Human Lifespan	147.879
	rs581080	9	15305378	C	G	0.8206	0.0377	0.0047	1.02212e-13	187121		0.813958	-0.00710422	0.00503242	0.158041	500193	Human Lifespan	78.3369
	rs6016373	20	39154095	G	A	0.3734	-0.0319	0.0036	1.00207e-17	185730		0.403443	-0.00184449	0.00397031	0.642239	500193	Human Lifespan	88.4831
	rs633695	15	58725839	G	A	0.285	0.0433	0.0058	1.0539e-14	93067		0.293034	-0.00359184	0.00424377	0.397341	500193	Human Lifespan	71.1664
	rs6504872	17	45438952	T	C	0.4723	0.025	0.0035	6.98715e-12	185712		0.495114	-0.00694494	0.00385984	0.0719742	500193	Human Lifespan	57.8743
	rs6544713	2	44073881	C	T	0.7058	-0.0773	0.004	1.685e-81	187199		0.67714	0.0065838	0.00412273	0.110277	500193	Human Lifespan	465.684
	rs6573778	14	24872209	C	T	0.529	-0.0263	0.0039	2.95801e-11	187079		0.518768	-0.00539951	0.00391585	0.16793	500193	Human Lifespan	64.5042
	rs6603981	1	92993807	T	C	0.8061	0.0351	0.0043	7.84513e-15	187329		0.789989	0.00053518	0.0047371	0.91005	500193	Human Lifespan	72.1736
	rs6709904	2	44080324	G	A	0.1135	-0.0545	0.0083	8.39499e-10	94558		0.112335	-0.00107578	0.0061445	0.861017	500193	Human Lifespan	56.5518
	rs6818397	4	3434885	G	T	0.5871	-0.0254	0.0039	9.51043e-11	186903		0.612615	0.00417727	0.00401095	0.297659	500193	Human Lifespan	58.4793
	rs6882076	5	156390297	C	T	0.6662	0.0508	0.0037	5.35427e-41	187270		0.631762	-0.00645065	0.00401504	0.108137	500193	Human Lifespan	215.184
	rs7534572	1	62999675	G	C	0.69	0.0629	0.0055	3.59667e-28	83151		0.651999	-0.00129241	0.00407471	0.751108	500193	Human Lifespan	140.973
	rs7551981	1	55719166	T	G	0.595	0.0358	0.0037	7.49722e-22	187282		0.621753	-0.00944203	0.00397747	0.0176023	500193	Human Lifespan	115.752
	rs7616006	3	12267648	G	A	0.4446	-0.0315	0.0036	8.40621e-17	187246		0.419049	0.012521	0.003895	0.00130607	500193	Human Lifespan	91.801
	rs7640978	3	32533010	T	C	0.1055	-0.0376	0.0066	1.65798e-08	186485		0.0901439	0.0113618	0.00681905	0.0956762	500193	Human Lifespan	49.773
	rs780093	2	27742603	C	T	0.5871	-0.0515	0.0036	2.59119e-42	186446		0.615983	-0.00188084	0.00394773	0.633764	500193	Human Lifespan	240.054
	rs7832643	8	145022657	T	G	0.405	0.0289	0.0037	3.12104e-13	178980		0.403174	0.00324519	0.00399696	0.41684	500193	Human Lifespan	72.0729
	rs8103315	19	45254168	A	C	0.1359	0.0422	0.0055	5.94155e-15	156370		0.135762	-0.0207818	0.00584477	0.000377084	500193	Human Lifespan	65.4286
	rs9306897	2	21138066	C	T	0.6966	-0.0488	0.0037	7.5145e-37	185808		0.659276	-0.0008304	0.00408223	0.838809	500193	Human Lifespan	187.226
	rs9376090	6	135411228	C	T	0.2718	-0.0254	0.004	2.59502e-09	187263		0.259622	0.0089202	0.00440791	0.043003	500193	Human Lifespan	47.8361
	rs9391858	6	32341398	G	A	0.1939	0.0495	0.005	7.20444e-22	176743		0.159597	-0.0127024	0.00557046	0.0225891	500193	Human Lifespan	135.481
	rs9987289	8	9183358	G	A	0.9248	0.0842	0.0063	1.84417e-36	173502		0.903939	0.00914769	0.00673011	0.174077	500193	Human Lifespan	171.257
TG (51 SNPs)	rs10401969	19	19407718	C	T	0.07124	-0.121	0.0065	9.70287e-70	176173		0.0766996	0.00057579	0.00727269	0.936896	500193	Human Lifespan	341.983	173.536
	rs10440120	3	12486964	A	C	0.1675	-0.0306	0.0044	5.34318e-11	174886		0.1625	0.00658043	0.0052716	0.211929	500193	Human Lifespan	45.681
	rs10761762	10	65184717	C	T	0.467	-0.027	0.0033	1.06096e-17	177823		0.477982	0.00320296	0.00386163	0.406859	500193	Human Lifespan	64.5568
	rs11057408	12	124464836	T	G	0.3628	-0.0258	0.0035	2.0488e-12	174454		0.335648	0.0107916	0.0040759	0.00810502	500193	Human Lifespan	53.7059
	rs11613352	12	57792580	T	C	0.1913	-0.028	0.0039	9.39723e-14	177799		0.242345	0.00793866	0.00450269	0.0778847	500193	Human Lifespan	43.1398
	rs11974409	7	72989390	G	A	0.1939	-0.0899	0.0042	1.35988e-100	177786		0.197459	0.00329984	0.00484933	0.496205	500193	Human Lifespan	450.306
	rs12280753	11	116613660	T	C	0.06728	0.1931	0.0064	1.21899e-179	177747		0.0755676	-0.0163918	0.00741771	0.027118	500193	Human Lifespan	835.731
	rs1260326	2	27730940	C	T	0.5871	-0.1148	0.0034	1e-200	177765		0.604941	-0.00146238	0.00393311	0.710031	500193	Human Lifespan	1143.13
	rs12676857	8	18266572	C	T	0.1544	0.0332	0.0046	7.29122e-12	177732		0.145511	-0.0118531	0.0054347	0.0291829	500193	Human Lifespan	51.1687
	rs12678919	8	19844222	G	A	0.1214	-0.1702	0.0056	1.8197e-199	177750		0.0993098	0.0226205	0.00645957	0.000462013	500193	Human Lifespan	1105.24
	rs1321257	1	230305312	A	G	0.5937	-0.0402	0.0034	5.98549e-31	177758		0.611115	0.00600108	0.00397614	0.13123	500193	Human Lifespan	138.694
	rs13389219	2	165528876	T	C	0.409	-0.0271	0.0034	2.59777e-15	177783		0.396134	0.00864415	0.00394581	0.0284724	500193	Human Lifespan	63.1421
	rs16948098	15	44219607	A	G	0.0409	0.08	0.0089	4.83838e-17	163328		0.0420834	0.00375453	0.00970272	0.698789	500193	Human Lifespan	82.0485
	rs174535	11	61551356	C	T	0.3628	0.047	0.0034	1.73301e-41	177773		0.349418	0.00869298	0.00403886	0.031371	500193	Human Lifespan	181.75
	rs17513135	1	40035686	T	C	0.2322	0.022	0.0039	1.63301e-08	174742		0.233328	-0.00377847	0.00458847	0.41024	500193	Human Lifespan	30.1615
	rs1832007	10	5254847	G	A	0.1319	-0.0327	0.0047	1.71791e-12	177504		0.15352	-0.0102565	0.00536971	0.0561243	500193	Human Lifespan	43.476
	rs2043085	15	58680954	C	T	0.6319	-0.0327	0.0034	7.80908e-20	176147		0.611555	-0.002796	0.00396165	0.480333	500193	Human Lifespan	87.665
	rs2068888	10	94839642	A	G	0.4908	-0.0241	0.0034	1.6819e-11	177712		0.452353	0.00933528	0.00388137	0.016166	500193	Human Lifespan	51.6054
	rs2239520	6	31088922	A	G	0.3734	-0.0236	0.0037	4.144e-10	151047		0.420448	0.00021406	0.00398646	0.957176	500193	Human Lifespan	39.3766
	rs2247056	6	31265490	C	T	0.7823	0.0378	0.0039	3.861e-21	174062		0.704886	0.0120545	0.00448813	0.00723436	500193	Human Lifespan	84.7531
	rs2250802	10	113921354	A	G	0.6807	0.023	0.0037	1.21001e-10	174734		0.72091	-0.0021764	0.0043108	0.613649	500193	Human Lifespan	40.1895
	rs247616	16	56989590	T	C	0.2929	-0.0393	0.0037	1.12305e-25	176146		0.324493	0.0129417	0.00418285	0.00197492	500193	Human Lifespan	112.762
	rs2665357	6	160848167	C	A	0.5092	0.0212	0.0033	8.32703e-10	172850		0.511464	-0.0137659	0.00384973	0.000349147	500193	Human Lifespan	38.838
	rs287621	7	130435181	C	T	0.7296	-0.0222	0.0037	7.67096e-09	177813		0.720271	0.00123236	0.00431335	0.775101	500193	Human Lifespan	34.5836
	rs2972146	2	227100698	T	G	0.6227	0.0281	0.0034	2.97372e-15	174704		0.643934	-0.00784843	0.00401319	0.0505057	500193	Human Lifespan	64.8436
	rs3198697	16	15129940	T	C	0.3826	-0.0198	0.0034	2.20699e-08	175934		0.403866	0.00413841	0.00397778	0.298162	500193	Human Lifespan	32.591
	rs3760627	19	45457180	C	T	0.4683	0.0189	0.0034	5.29298e-09	176201		0.451303	-0.00256435	0.00387648	0.508282	500193	Human Lifespan	31.3491
	rs3761445	22	38595411	A	G	0.6148	0.0232	0.0034	8.06121e-12	175846		0.595503	0.00674554	0.00392987	0.0860741	500193	Human Lifespan	44.8399
	rs38855	7	116358044	G	A	0.4736	-0.0187	0.0033	2.10902e-08	177825		0.467719	0.00867606	0.00387279	0.025074	500193	Human Lifespan	31.0102
	rs442177	4	88030261	T	G	0.5528	0.0309	0.0033	1.31613e-18	177798		0.591801	0.00183298	0.00391281	0.63946	500193	Human Lifespan	83.9738
	rs4587594	1	63133930	A	G	0.31	-0.0694	0.0035	3.50268e-82	177772		0.349846	0.00132114	0.00404235	0.7438	500193	Human Lifespan	367.04
	rs4719841	7	25997536	G	A	0.3826	0.0232	0.0034	8.86339e-11	177775		0.408875	2.74e-06	0.0039183	0.999441	500193	Human Lifespan	45.2162
	rs4738684	8	59393273	G	A	0.6478	-0.0205	0.0035	8.81901e-09	177790		0.66324	-0.00243067	0.00407657	0.551005	500193	Human Lifespan	34.1
	rs4810479	20	44545048	T	C	0.7124	-0.0474	0.0038	2.06681e-34	176192		0.747773	-0.0009794	0.00444027	0.825425	500193	Human Lifespan	162.361
	rs588136	15	58730498	T	C	0.7942	-0.0495	0.0041	3.36512e-30	176173		0.784539	0.00533115	0.00472697	0.259398	500193	Human Lifespan	141.221
	rs6029143	20	39118662	T	C	0.05805	-0.0388	0.0071	4.93299e-08	176257		0.0834974	-0.00283321	0.00714552	0.691735	500193	Human Lifespan	29.0226
	rs634869	6	139831757	C	T	0.562	-0.0272	0.0033	1.77582e-14	177755		0.587747	0.00171414	0.00391239	0.661291	500193	Human Lifespan	64.7669
	rs645040	3	135926622	T	G	0.7691	0.0293	0.004	1.83021e-12	177779		0.774404	-0.0115123	0.00460797	0.0124772	500193	Human Lifespan	54.2226
	rs676210	2	21231524	A	G	0.2309	-0.0733	0.0039	3.28398e-71	177782		0.208032	0.00455711	0.00475017	0.337379	500193	Human Lifespan	339.905
	rs6831256	4	3473139	G	A	0.409	0.0258	0.0035	1.60214e-12	177495		0.422498	-0.00958474	0.00391215	0.0142858	500193	Human Lifespan	57.1349
	rs6882076	5	156390297	C	T	0.6662	0.0286	0.0035	1.51286e-15	177778		0.631762	-0.00645065	0.00401504	0.108137	500193	Human Lifespan	64.697
	rs6995541	8	10671260	G	A	0.3219	0.0265	0.0037	1.34307e-12	177486		0.289484	0.00786177	0.00428868	0.0667813	500193	Human Lifespan	54.4288
	rs719726	6	127414801	T	C	0.529	0.0199	0.0035	2.48599e-08	168319		0.573145	-0.00261521	0.00393772	0.506599	500193	Human Lifespan	33.222
	rs7248104	19	7224431	A	G	0.4169	-0.0222	0.0034	5.04499e-10	176083		0.414826	0.00019229	0.00390824	0.96076	500193	Human Lifespan	42.2015
	rs731839	19	33899065	A	G	0.6583	-0.0224	0.0036	2.651e-09	176161		0.664355	0.00856032	0.00409918	0.0367706	500193	Human Lifespan	39.7739
	rs7350481	11	116586283	C	T	0.90237	-0.2254	0.0066	1e-200	177677		0.934727	0.0183862	0.00802964	0.0220335	500193	Human Lifespan	1604.86
	rs749671	16	31088347	A	G	0.3945	-0.0211	0.0034	6.10604e-10	176205		0.371906	0.00259231	0.00400481	0.517438	500193	Human Lifespan	37.4854
	rs8077889	17	41878166	C	A	0.2441	0.0252	0.0042	9.87893e-09	176194		0.216649	-0.00299361	0.00470189	0.524331	500193	Human Lifespan	41.3001
	rs948690	11	116529468	C	T	0.3047	-0.0306	0.0052	6.56599e-09	91013		0.338774	0.00043926	0.0040923	0.914521	500193	Human Lifespan	36.123
	rs9686661	5	55861786	T	C	0.1768	0.0379	0.0044	2.54097e-16	177050		0.201199	-0.0081864	0.00485013	0.0914355	500193	Human Lifespan	74.0574
	rs998584	6	43757896	A	C	0.5145	0.0293	0.0037	3.42373e-15	174573		0.482465	-0.0132011	0.00394899	0.0008291	500193	Human Lifespan	74.9028

## Sheet: Table S4
Table S4. The instrumental variables used for circulating lipids in the validation datasets.
Exposure	SNP	Chr	Pos	Effect allele	Other allele	Exposure (Circulating Lipids)						Outcome (90th Human longevity)					Outcome GWAS Data	F	F_Mean
						EAF	Beta	SE	p	N		EAF	Beta	SE	p	N
LDL-C (38 SNPs)	rs10195252	2	165513091	C	T	0.4182	-0.0238	0.0039	3.81197e-08	157208		0.42	-0.002	0.0203	0.9198	36745	the 90th human longevity	43.3442	164.403
	rs10490626	2	118835841	A	G	0.07916	-0.0508	0.0069	1.69707e-12	173044		0.07	-0.0414	0.0373	0.2675	36745	the 90th human longevity	65.1272
	rs10893499	11	126241979	A	G	0.1438	0.0521	0.0053	3.861e-21	172980		0.14	0.0063	0.0279	0.822	36745	the 90th human longevity	115.697
	rs10903129	1	25768937	G	A	0.5369	0.0328	0.0037	3.0297e-17	169920		0.54	0.0111	0.019	0.5612	36745	the 90th human longevity	90.9531
	rs11563251	2	234679384	T	C	0.1253	0.0345	0.0062	4.49904e-08	172855		0.11	0.0003	0.0317	0.993	36745	the 90th human longevity	45.1096
	rs12066643	1	56240278	T	C	0.1187	-0.0389	0.0064	1.06299e-08	171295		0.12	-0.0153	0.03	0.6095	36745	the 90th human longevity	54.2476
	rs12721109	19	45447221	A	G	0.01715	-0.4462	0.0183	2.99226e-122	99409		0.02	0.241	0.0805	0.002748	36745	the 90th human longevity	671.711
	rs12748152	1	27138393	T	C	0.07124	0.0499	0.0066	3.20922e-12	172988		0.08	-0.049	0.0363	0.1772	36745	the 90th human longevity	57.0181
	rs13277801	8	59353534	T	C	0.653	-0.0338	0.0038	3.99393e-17	173010		0.66	0.0079	0.0201	0.6952	36745	the 90th human longevity	89.6184
	rs1408272	6	25842951	G	T	0.05277	-0.052	0.0083	3.67502e-09	167888		0.06	-0.0674	0.0425	0.1127	36745	the 90th human longevity	45.3953
	rs1564348	6	160578860	C	T	0.1451	0.0481	0.005	2.76185e-21	172989		0.15	-0.0278	0.0265	0.2947	36745	the 90th human longevity	99.3495
	rs16831243	2	135762344	T	C	0.1807	0.0378	0.0055	9.06358e-12	162945		0.18	0.0182	0.0276	0.5093	36745	the 90th human longevity	68.9659
	rs174583	11	61609750	T	C	0.3747	-0.0522	0.0038	7.00326e-41	172982		0.35	0.0314	0.0202	0.1201	36745	the 90th human longevity	221.154
	rs1883025	9	107664301	T	C	0.2427	-0.0296	0.0044	6.14045e-11	172330		0.25	0.0238	0.0222	0.2852	36745	the 90th human longevity	55.5197
	rs2000999	16	72108093	A	G	0.1847	0.065	0.0046	4.21891e-41	171510		0.2	0.0038	0.0244	0.8754	36745	the 90th human longevity	218.514
	rs2030746	2	121309488	T	C	0.3984	0.0214	0.0038	8.60498e-09	173024		0.41	0.003	0.0197	0.8797	36745	the 90th human longevity	37.9911
	rs2073547	7	44582331	G	A	0.1939	0.0485	0.0049	1.92309e-21	169889		0.19	-0.0285	0.025	0.2544	36745	the 90th human longevity	125.014
	rs247616	16	56989590	T	C	0.2929	-0.0547	0.0041	2.56626e-37	171458		0.32	0.0343	0.0206	0.09619	36745	the 90th human longevity	212.763
	rs2587534	1	234849339	A	G	0.5277	0.0391	0.0037	8.05564e-25	172966		0.52	-0.0174	0.02	0.3844	36745	the 90th human longevity	131.909
	rs267733	1	150958836	G	A	0.1372	-0.0331	0.0053	5.28506e-09	164562		0.15	-0.0165	0.0264	0.5325	36745	the 90th human longevity	42.696
	rs2710642	2	63149557	A	G	0.6187	0.0239	0.0038	6.08906e-09	172994		0.65	-0.0063	0.0202	0.7562	36745	the 90th human longevity	46.6354
	rs2737252	8	116663898	A	G	0.2559	-0.0314	0.0041	7.03882e-14	172950		0.28	0.0048	0.0216	0.8226	36745	the 90th human longevity	64.9635
	rs2965157	19	45176340	C	T	0.02111	-0.1886	0.0112	7.29122e-62	170260		0.03	0.0431	0.0653	0.509	36745	the 90th human longevity	250.658
	rs314253	17	7091650	C	T	0.3351	-0.0242	0.0038	3.43598e-10	169706		0.35	0.0149	0.0202	0.4592	36745	the 90th human longevity	44.2993
	rs3757354	6	16127407	T	C	0.2098	-0.0382	0.0044	2.08689e-17	172987		0.22	0.0223	0.0231	0.3342	36745	the 90th human longevity	83.7371
	rs3780181	9	2640759	G	A	0.05277	-0.0445	0.0074	1.76401e-09	171976		0.07	-0.019	0.0379	0.6154	36745	the 90th human longevity	34.0519
	rs4253776	22	46629479	G	A	0.124	0.0311	0.0059	3.35297e-08	171071		0.12	0.0371	0.0302	0.2202	36745	the 90th human longevity	35.9533
	rs4970834	1	109814880	T	C	0.1873	-0.1503	0.0047	1e-200	172825		0.19	0.0365	0.0247	0.139	36745	the 90th human longevity	1196.78
	rs5763662	22	30378703	T	C	0.02507	0.0767	0.0121	1.191e-08	162777		0.02	0.0309	0.0703	0.6609	36745	the 90th human longevity	46.8232
	rs579459	9	136154168	C	T	0.215	0.0665	0.0045	2.4188e-44	172706		0.22	-0.0436	0.0236	0.06424	36745	the 90th human longevity	258.186
	rs6504872	17	45438952	T	C	0.4723	0.0274	0.0037	3.47937e-13	171519		0.48	0.0332	0.0195	0.0895	36745	the 90th human longevity	64.2105
	rs6511720	19	11202306	T	G	0.09763	-0.2209	0.0061	1e-200	170608		0.12	0.093	0.0301	0.002001	36745	the 90th human longevity	1479.56
	rs6693893	1	109797763	C	T	0.03562	-0.0767	0.0132	2.87601e-08	83065		0.04	-0.0286	0.0517	0.5802	36745	the 90th human longevity	33.5851
	rs6709904	2	44080324	G	A	0.1135	-0.055	0.0085	4.57699e-10	89852		0.12	-0.0451	0.0301	0.1345	36745	the 90th human longevity	54.7284
	rs676388	19	49211969	C	T	0.4631	0.0265	0.0039	1.31009e-11	166830		0.49	-0.0045	0.0201	0.8222	36745	the 90th human longevity	58.2788
	rs7640978	3	32533010	T	C	0.1055	-0.0392	0.0069	9.83694e-09	172228		0.09	-0.0016	0.0349	0.963	36745	the 90th human longevity	49.9643
	rs8017377	14	24883887	A	G	0.4591	0.0303	0.0038	2.51594e-15	172866		0.47	-0.0106	0.0193	0.5841	36745	the 90th human longevity	78.8573
	rs9875338	3	12296469	A	G	0.3879	-0.027	0.0037	2.21004e-11	172895		0.4	0.0307	0.0195	0.1155	36745	the 90th human longevity	59.8725
TC (36 SNPs)	rs10088180	8	18228116	G	A	0.6781	-0.0228	0.004	6.01797e-10	187142		0.7	-0.0023	0.0219	0.9176	36745	the 90th human longevity	42.4795	119.703
	rs10468017	15	58678512	T	C	0.2757	0.0617	0.004	7.23269e-48	181378		0.29	0.0306	0.0216	0.1569	36745	the 90th human longevity	276.183
	rs10900221	10	45988597	A	G	0.2731	0.0255	0.0041	7.96306e-09	186785		0.24	-0.0053	0.0223	0.8134	36745	the 90th human longevity	48.2343
	rs11153594	6	116354591	T	C	0.3918	-0.029	0.0036	1.2659e-14	187230		0.4	-0.0011	0.0196	0.956	36745	the 90th human longevity	75.0726
	rs11220462	11	126243952	A	G	0.1425	0.0474	0.0058	5.48656e-15	156953		0.14	0.0084	0.0279	0.7624	36745	the 90th human longevity	86.226
	rs11563251	2	234679384	T	C	0.1253	0.0368	0.0059	1.26599e-09	187107		0.11	0.0003	0.0317	0.993	36745	the 90th human longevity	55.5585
	rs11753995	6	160575366	A	G	0.1464	0.0489	0.0048	1.83908e-23	187264		0.15	-0.0209	0.0266	0.4333	36745	the 90th human longevity	111.983
	rs11789603	9	107647019	T	C	0.08971	0.0427	0.0062	1.43913e-11	186565		0.1	-0.0229	0.0311	0.4618	36745	the 90th human longevity	55.5727
	rs11802413	1	25760920	T	C	0.5369	0.0287	0.0035	1.57616e-14	187138		0.54	0.0119	0.0191	0.5334	36745	the 90th human longevity	76.6827
	rs12412743	10	114045333	T	C	0.153	-0.0298	0.0047	6.97606e-10	187282		0.17	-0.0179	0.0255	0.4834	36745	the 90th human longevity	43.115
	rs17526895	2	118815958	G	A	0.07784	-0.042	0.0067	5.77697e-09	184199		0.07	-0.0435	0.0373	0.2441	36745	the 90th human longevity	46.6584
	rs1800961	20	43042364	T	C	0.0343	-0.1062	0.0101	1.34215e-24	156406		0.03	0.1268	0.0552	0.0217	36745	the 90th human longevity	116.947
	rs1883025	9	107664301	T	C	0.2427	-0.0671	0.0042	5.7491e-53	186557		0.25	0.0238	0.0222	0.2852	36745	the 90th human longevity	309.271
	rs1997243	7	1083777	G	A	0.1306	0.0332	0.005	2.719e-10	183314		0.16	0.0031	0.0263	0.9072	36745	the 90th human longevity	45.8953
	rs2000999	16	72108093	A	G	0.1847	0.0617	0.0044	6.80456e-41	185692		0.2	0.0038	0.0244	0.8754	36745	the 90th human longevity	213.143
	rs2030746	2	121309488	T	C	0.3984	0.0199	0.0037	3.60296e-08	187289		0.41	0.003	0.0197	0.8797	36745	the 90th human longevity	35.5593
	rs2066714	9	107586753	C	T	0.1201	0.0442	0.0076	1.136e-08	93811		0.16	-0.0423	0.0283	0.1356	36745	the 90th human longevity	38.7503
	rs2073547	7	44582331	G	A	0.1939	0.0456	0.0047	3.83001e-21	184098		0.19	-0.0285	0.025	0.2544	36745	the 90th human longevity	119.744
	rs2277862	20	34152782	T	C	0.1319	-0.0349	0.0052	5.25654e-11	185738		0.16	-0.0285	0.0263	0.28	36745	the 90th human longevity	51.8218
	rs247616	16	56989590	T	C	0.2929	0.0499	0.004	4.46992e-32	185621		0.32	0.0343	0.0206	0.09619	36745	the 90th human longevity	191.647
	rs2737252	8	116663898	A	G	0.2559	-0.0331	0.0039	1.63418e-16	187202		0.28	0.0048	0.0216	0.8226	36745	the 90th human longevity	78.1402
	rs314253	17	7091650	C	T	0.3351	-0.0233	0.0037	2.80802e-10	183868		0.35	0.0149	0.0202	0.4592	36745	the 90th human longevity	44.4917
	rs3757354	6	16127407	T	C	0.2098	-0.0348	0.0042	2.21513e-15	187247		0.22	0.0223	0.0231	0.3342	36745	the 90th human longevity	75.2169
	rs3780181	9	2640759	G	A	0.05277	-0.0442	0.0071	6.66807e-10	186134		0.07	-0.019	0.0379	0.6154	36745	the 90th human longevity	36.3599
	rs4253772	22	46627603	T	C	0.1187	0.0322	0.0058	9.8519e-09	185188		0.11	0.0378	0.0308	0.2201	36745	the 90th human longevity	40.1808
	rs4883201	12	9082581	G	A	0.1135	-0.035	0.0056	1.74201e-09	187211		0.1	0.0159	0.032	0.6192	36745	the 90th human longevity	46.1609
	rs558971	1	234853406	G	A	0.5303	0.0398	0.0036	7.02425e-28	187254		0.53	-0.0177	0.0194	0.3609	36745	the 90th human longevity	147.879
	rs579459	9	136154168	C	T	0.215	0.062	0.0044	8.82877e-42	186925		0.22	-0.0436	0.0236	0.06424	36745	the 90th human longevity	242.856
	rs6504872	17	45438952	T	C	0.4723	0.025	0.0035	6.98715e-12	185712		0.48	0.0332	0.0195	0.0895	36745	the 90th human longevity	57.8743
	rs6511720	19	11202306	T	G	0.09763	-0.1851	0.0059	1e-200	184764		0.12	0.093	0.0301	0.002001	36745	the 90th human longevity	1122.16
	rs6709904	2	44080324	G	A	0.1135	-0.0545	0.0083	8.39499e-10	94558		0.12	-0.0451	0.0301	0.1345	36745	the 90th human longevity	56.5518
	rs7616006	3	12267648	G	A	0.4446	-0.0315	0.0036	8.40621e-17	187246		0.43	0.0419	0.0193	0.03027	36745	the 90th human longevity	91.801
	rs7640978	3	32533010	T	C	0.1055	-0.0376	0.0066	1.65798e-08	186485		0.09	-0.0016	0.0349	0.963	36745	the 90th human longevity	49.773
	rs780093	2	27742603	C	T	0.5871	-0.0515	0.0036	2.59119e-42	186446		0.6	0.0281	0.0196	0.1509	36745	the 90th human longevity	240.054
	rs8103315	19	45254168	A	C	0.1359	0.0422	0.0055	5.94155e-15	156370		0.13	-0.0625	0.0327	0.05586	36745	the 90th human longevity	65.4286
	rs9376090	6	135411228	C	T	0.2718	-0.0254	0.004	2.59502e-09	187263		0.26	0.0115	0.0219	0.5987	36745	the 90th human longevity	47.8361
TG (20 SNPs)	rs10401969	19	19407718	C	T	0.07124	-0.121	0.0065	9.70287e-70	176173		0.08	-0.005	0.0371	0.8931	36745	the 90th human longevity	341.983	198.769
	rs11057408	12	124464836	T	G	0.3628	-0.0258	0.0035	2.0488e-12	174454		0.34	0.0242	0.0202	0.2297	36745	the 90th human longevity	53.7059
	rs11613352	12	57792580	T	C	0.1913	-0.028	0.0039	9.39723e-14	177799		0.24	0.0192	0.0226	0.3964	36745	the 90th human longevity	43.1398
	rs11974409	7	72989390	G	A	0.1939	-0.0899	0.0042	1.35988e-100	177786		0.19	0.0241	0.0245	0.3246	36745	the 90th human longevity	450.306
	rs12280753	11	116613660	T	C	0.06728	0.1931	0.0064	1.21899e-179	177747		0.07	-0.0712	0.0376	0.05786	36745	the 90th human longevity	835.731
	rs12676857	8	18266572	C	T	0.1544	0.0332	0.0046	7.29122e-12	177732		0.15	-0.0329	0.0268	0.2203	36745	the 90th human longevity	51.1687
	rs12678919	8	19844222	G	A	0.1214	-0.1702	0.0056	1.8197e-199	177750		0.1	0.0438	0.0316	0.166	36745	the 90th human longevity	1105.24
	rs12748152	1	27138393	T	C	0.07124	0.0372	0.0059	1.09999e-09	177762		0.08	-0.049	0.0363	0.1772	36745	the 90th human longevity	32.5579
	rs1321257	1	230305312	A	G	0.5937	-0.0402	0.0034	5.98549e-31	177758		0.61	0.0085	0.0197	0.6665	36745	the 90th human longevity	138.694
	rs13389219	2	165528876	T	C	0.409	-0.0271	0.0034	2.59777e-15	177783		0.41	-0.0064	0.0204	0.7552	36745	the 90th human longevity	63.1421
	rs1832007	10	5254847	G	A	0.1319	-0.0327	0.0047	1.71791e-12	177504		0.16	-0.0357	0.0264	0.1771	36745	the 90th human longevity	43.476
	rs2043085	15	58680954	C	T	0.6319	-0.0327	0.0034	7.80908e-20	176147		0.61	-0.0299	0.0205	0.1438	36745	the 90th human longevity	87.665
	rs247616	16	56989590	T	C	0.2929	-0.0393	0.0037	1.12305e-25	176146		0.32	0.0343	0.0206	0.09619	36745	the 90th human longevity	112.762
	rs2972146	2	227100698	T	G	0.6227	0.0281	0.0034	2.97372e-15	174704		0.64	-0.0038	0.0199	0.8491	36745	the 90th human longevity	64.8436
	rs439401	19	45414451	C	T	0.6201	0.0659	0.0038	1.42298e-66	152584		0.63	-0.065	0.0208	0.001797	36745	the 90th human longevity	312.842
	rs4587594	1	63133930	A	G	0.31	-0.0694	0.0035	3.50268e-82	177772		0.33	-0.0459	0.0204	0.0242	36745	the 90th human longevity	367.04
	rs4810479	20	44545048	T	C	0.7124	-0.0474	0.0038	2.06681e-34	176192		0.74	-0.0091	0.0219	0.6773	36745	the 90th human longevity	162.361
	rs6831256	4	3473139	G	A	0.409	0.0258	0.0035	1.60214e-12	177495		0.43	-0.023	0.0196	0.2408	36745	the 90th human longevity	57.1349
	rs7248104	19	7224431	A	G	0.4169	-0.0222	0.0034	5.04499e-10	176083		0.41	0.0179	0.0162	0.2683	36745	the 90th human longevity	42.2015
	rs9686661	5	55861786	T	C	0.1768	0.0379	0.0044	2.54097e-16	177050		0.19	-0.0227	0.0255	0.374	36745	the 90th human longevity	74.0574

## Sheet: Table S5
Table S5. Association of circulating lipids with human Lifespan in the discovery and validation datasets.
Methods	Traits	Human Lifespan (Discovery data)							the 90th Human Longevity (Validation data)
		SNPs	Beta	95% CI	SE	p	FDR		SNPs	OR	95% CI	p	FDR
UVMR	LDL cholesterol
	Inverse variance weighted	65	-0.078	(-0.110 to -0.047)	0.0160922	1.22e-06	3.66e-06		38	0.75	(0.66 to 0.85)	1.77e-05	0.000159
	MR Egger	65	-0.063	(-0.121 to -0.005)	0.0295772	0.0365	0.0438		38	0.65	(0.53 to 0.80)	0.00017	0.000765
	Weighted median	65	-0.075	(-0.113 to -0.038)	0.0190727	7.96e-05	0.000179		38	0.67	(0.56 to 0.81)	3.46e-05	0.000208
	Maximum likelihood	65	-0.078	(-0.102 to -0.054)	0.0121804	1.26e-10	1.13e-09		38	0.75	(0.65 to 0.85)	1.72e-05	0.000159
	Total cholesterol
	Inverse variance weighted	75	-0.065	(-0.098 to -0.031)	0.0171851	0.000169	0.000338		36	0.79	(0.65 to 0.95)	1.77e-05	0.0208
	MR Egger	75	-0.027	(-0.101 to 0.048)	0.0379543	0.486	0.486		36	0.58	(0.40 to 0.83)	0.00017	0.0129
	Weighted median	75	-0.07	(-0.110 to -0.031)	0.0202312	0.000521	0.000853		36	0.63	(0.49 to 0.81)	3.46e-05	0.0013
	Maximum likelihood	75	-0.065	(-0.089 to -0.041)	0.0121408	9.58e-08	4.31e-07		36	0.79	(0.67 to 0.93)	1.72e-05	0.0124
	Total Triglycerides
	Inverse variance weighted	51	-0.071	(-0.109 to -0.034)	0.0192239	0.000203	0.000365		20	0.79	(0.64 to 0.98)	0.0297	0.0411
	MR Egger	51	-0.034	(-0.092 to 0.024)	0.0296388	0.253	0.268		20	0.82	(0.57 to 1.18)	0.296	0.333
	Weighted median	51	-0.071	(-0.114 to -0.029)	0.0216697	0.00101	0.00152		20	0.77	(0.60 to 0.98)	0.0338	0.0435
	Maximum likelihood	51	-0.073	(-0.098 to -0.048)	0.0127849	1.36e-08	8.16e-08		20	0.79	(0.67 to 0.94)	0.00781	0.0143
MVMR	LDL cholesterol
	Inverse variance weighted	120	-0.193	(-0.276 to -0.109)	0.042559	6.08e-06	1.56e-05		60	0.66	(0.49 to 0.90)	0.00793	0.0143
	LASSO	120	-0.168	(-0.214 to -0.121)	0.023825	1.93e-12	3.47e-11		60	0.64	(0.49 to 0.85)	0.00219	0.00657
	Total cholesterol
	Inverse variance weighted	120	0.094	(-0.001 to 0.19)	0.0486952	0.0527	0.0593		60	1.17	(0.84 to 1.64)	0.355	0.358
	LASSO	120	0.07	(0.016 to 0.125)	0.0277036	0.0112	0.0144		60	1.16	(0.85 to 1.58)	0.358	0.358
	Total Triglycerides
	Inverse variance weighted	120	-0.074	(-0.123 to -0.024)	0.0254222	0.00377	0.00522		60	0.8	(0.65 to 0.98)	0.0293	0.0411
	LASSO	120	-0.074	(-0.104 to -0.044)	0.0152615	1.14e-06	3.66e-06		60	0.83	(0.69 to 1.01)	0.0663	0.0796

## Sheet: Table S6
Table S6. Genetically instrumented lipid-lowering genetics variants of target genes in discovery datasets.
GENE	SNP	Chr	Pos	Effect allele	Other allele	Exposure (Drug target genes)					Outcome (Human Lifespan)				F	F_Mean
						EAF	Beta	SE	p		EAF	Beta	SE	p
LDLR (13 SNPs)	rs1010679	19	11207102	C	T	0.1794	-0.1017	0.0063	3.51075e-54		0.219606	0.0149607	0.00478253	0.00175879	253.655	144.181
	rs12983316	19	11114352	G	A	0.1689	-0.0514	0.0052	7.44389e-22		0.163446	0.00509257	0.0054583	0.350822	122.198
	rs1433099	19	11242658	C	T	0.7098	-0.0357	0.0043	2.51015e-16		0.72947	0.00506439	0.00435905	0.245313	90.0785
	rs36005514	19	11190764	A	G	0.0752	-0.0626	0.0096	7.06106e-10		0.0738127	0.00758452	0.00791997	0.338242	45.2876
	rs3786721	19	11146499	C	T	0.5383	-0.0468	0.0038	2.89001e-31		0.558134	0.00808401	0.00389845	0.0381123	178.308
	rs3786722	19	11161537	A	C	0.2427	-0.0754	0.0043	5.52077e-63		0.254736	0.0106351	0.00444952	0.0168408	358.806
	rs379309	19	11284302	T	C	0.4974	-0.0313	0.0039	1.39091e-13		0.50243	0.00930352	0.00391739	0.0175522	81.7533
	rs5742911	19	11243445	G	A	0.2678	-0.0606	0.0057	4.82948e-24		0.310507	0.0103447	0.00423626	0.0146087	111.877
	rs6511727	19	11315817	G	T	0.6148	-0.0266	0.0038	1.84417e-11		0.594573	0.00485797	0.00394851	0.218573	57.0707
	rs688	19	11227602	T	C	0.4472	-0.054	0.0037	1.01088e-43		0.449201	0.00222881	0.00387162	0.564833	240.815
	rs7188	19	11275139	C	A	0.3259	-0.0521	0.0043	9.38858e-31		0.327804	0.0110821	0.0041162	0.00709576	172.61
	rs73015030	19	11207516	A	G	0.02507	-0.1517	0.0148	2.61577e-22		0.0385108	0.0253283	0.0106951	0.0178738	93.528
	rs892114	19	11266584	G	A	0.7731	-0.0353	0.0047	7.62957e-13		0.784869	0.0065307	0.00474968	0.169139	68.3638
HMGCR (7 SNPs)	rs10066707	5	74560579	A	G	0.4169	-0.0497	0.0054	2.97303e-19		0.371418	0.00313535	0.0040196	0.435382	108.077	151.079
	rs10515198	5	74641560	A	G	0.1029	-0.0599	0.0061	5.98963e-22		0.0999858	-0.00200898	0.00658496	0.7603	114.683
	rs12659791	5	74757758	C	T	0.1557	-0.0433	0.005	1.422e-18		0.154885	-0.00356694	0.00539571	0.508568	85.328
	rs12916	5	74656539	C	T	0.4314	-0.0733	0.0038	7.79112e-78		0.400128	0.00478758	0.00392679	0.222765	444.936
	rs3804231	5	74696779	A	G	0.1319	-0.0642	0.0053	1.88408e-29		0.128176	0.0123829	0.00579701	0.0326731	163.462
	rs3857388	5	74620377	C	T	0.128	-0.0421	0.0059	2.2009e-11		0.114648	0.00026006	0.00609977	0.965993	68.4511
	rs72633962	5	74569028	C	T	0.1412	-0.06	0.0072	3.32736e-15		0.129124	0.0141384	0.00577378	0.0143362	72.6181
PCSK9 (12 SNPs)	rs10493176	1	55538552	G	T	0.1148	-0.0776	0.0102	2.53513e-14		0.0835299	0.0210079	0.00732717	0.00414227	105.448	188.774
	rs11206510	1	55496039	C	T	0.1544	-0.0831	0.005	2.38013e-53		0.188283	0.00827541	0.00498372	0.0968162	312.174
	rs11206514	1	55516004	A	C	0.6108	-0.0507	0.0041	9.94947e-33		0.6098	-0.00283052	0.0040038	0.479593	211.68
	rs11583974	1	55551718	A	G	0.03034	-0.0646	0.0117	3.95103e-09		0.0483987	0.0247461	0.0100253	0.0135737	24.5489
	rs11591147	1	55505647	T	G	0.01715	-0.497	0.018	8.57038e-143		0.0182368	0.0477138	0.0153278	0.00185268	650.056
	rs12067569	1	55528629	A	G	0.0343	-0.0885	0.01	1.96607e-17		0.0349016	0.00886781	0.0114205	0.437465	85.2738
	rs2479394	1	55486064	A	G	0.715	-0.0386	0.0041	1.58416e-19		0.720082	0.00696412	0.00430012	0.105335	105.085
	rs2479409	1	55504650	A	G	0.6675	-0.0642	0.0041	2.51478e-50		0.653041	0.0107648	0.00409979	0.00864719	317.033
	rs2495495	1	55496556	C	T	0.8654	-0.0342	0.0059	3.51998e-08		0.871732	0.00611642	0.00603096	0.310501	44.2641
	rs4927193	1	55509872	C	T	0.1306	-0.0352	0.0056	4.26874e-11		0.138717	-0.00236374	0.00561888	0.673991	48.6927
	rs572512	1	55517344	T	C	0.3456	-0.0478	0.0047	5.30884e-26		0.367284	0.00462568	0.00421273	0.272194	155.764
	rs585131	1	55524116	T	C	0.8153	-0.0637	0.005	2.69898e-35		0.822024	0.00312279	0.00503655	0.535241	205.273
NPC1L1 (3 SNPs)	rs2073547	7	44582331	G	A	0.1939	-0.0485	0.0049	1.92309e-21		0.190898	-0.00167401	0.0050099	0.738274	125.014	94.5279
	rs217386	7	44600695	A	G	0.4077	-0.0363	0.0038	1.20393e-19		0.425322	0.00907436	0.00391559	0.0204769	110.178
	rs7791240	7	44602589	C	T	0.09103	-0.0425	0.0065	1.83802e-10		0.0926447	-0.00521413	0.00667317	0.434592	48.3911
LPL (21 SNPs)	rs10102717	8	177735	T	C	0.409	-0.0313	0.0034	9.66273e-20		0.394849	0.00033536	0.00395138	0.932364	84.2177	240.75
	rs10103634	8	164013	A	G	0.3298	-0.0517	0.0036	8.0891e-46		0.321612	0.00467317	0.0041121	0.255771	194.023
	rs117604010	8	81223	A	G	0.01979	-0.1371	0.017	3.11172e-15		0.0199574	0.0425329	0.0148291	0.00412798	59.2727
	rs12678919	8	177750	G	A	0.1214	-0.1702	0.0056	1.8197e-199		0.0993098	0.0226205	0.00645957	0.000462013	1105.24
	rs2410622	8	172471	C	T	0.8562	-0.0537	0.0051	1.2031e-26		0.83515	-0.00230729	0.00535991	0.666852	122.555
	rs283	8	169866	T	C	0.2348	-0.037	0.0044	1.70412e-16		0.204736	0.00804942	0.00493073	0.102574	83.6029
	rs285	8	172996	T	C	0.5277	-0.054	0.0034	4.80065e-56		0.475937	0.00592404	0.00390841	0.129591	251.817
	rs301	8	177741	C	T	0.4274	-0.1089	0.0039	1.86209e-167		0.2713	0.0128466	0.00462709	0.00549649	1037.73
	rs3289	8	169504	C	T	0.0277	-0.1447	0.0111	3.67113e-33		0.0281015	0.0286007	0.0118551	0.0158421	191.387
	rs3779788	8	177663	T	C	0.1306	-0.0916	0.0049	4.65801e-76		0.14887	0.00827077	0.00551215	0.133495	339.16
	rs3898938	8	177607	T	C	0.4393	-0.0244	0.0034	1.21899e-12		0.482689	-0.00197006	0.00388332	0.611935	52.1056
	rs4557718	8	170599	C	T	0.1266	-0.0578	0.0059	3.26437e-24		0.131108	0.00421342	0.00592651	0.477119	126.132
	rs4599828	8	177753	C	T	0.533	-0.0241	0.0034	1.59001e-11		0.536716	0.0013442	0.00391316	0.731217	51.4098
	rs4922119	8	172289	T	C	0.4499	-0.0708	0.0034	1.66994e-95		0.434909	0.0113725	0.00388959	0.00345758	428.534
	rs6586872	8	177730	G	A	0.7441	-0.0339	0.0038	4.08602e-19		0.753894	-0.00020776	0.00452879	0.96341	77.8174
	rs6998248	8	91013	T	C	0.8681	-0.0473	0.0079	6.74497e-10		0.874262	-0.00203337	0.00591015	0.730812	46.6534
	rs7003579	8	177716	C	T	0.785	-0.0255	0.004	4.71596e-10		0.794353	-0.00493852	0.00482273	0.305831	39.0153
	rs7005359	8	141560	G	A	0.2058	-0.0797	0.005	1.86209e-57		0.187608	0.00545435	0.00506498	0.281535	294.55
	rs7016529	8	154015	C	T	0.01319	-0.1911	0.014	3.57026e-35		0.020789	0.0224289	0.0148854	0.13187	146.555
	rs7844579	8	174654	C	T	0.5264	-0.0215	0.0034	2.99799e-10		0.53553	0.00639698	0.00387397	0.0986825	40.2632
	rs9644636	8	177570	G	T	0.2639	-0.0415	0.0039	2.02023e-27		0.277301	0.0113864	0.0043727	0.00921518	118.893
ANGPTL3 (4 SNPs)	rs1168032	1	177790	G	A	0.6781	-0.0683	0.0035	1.48594e-80		0.644916	0.00229559	0.00403505	0.569415	362.806	209.485
	rs12039115	1	177765	T	C	0.1095	-0.0471	0.0051	6.53431e-21		0.136708	-0.00490353	0.00572669	0.391855	76.9395
	rs4587594	1	177772	A	G	0.31	-0.0694	0.0035	3.50268e-82		0.349846	0.00132114	0.00404235	0.7438	367.04
	rs67537755	1	55254	A	G	0.2573	-0.0384	0.0064	5.96307e-09		0.265145	0.00038498	0.00440525	0.930361	31.1558
APOC3 (10 SNPs)	rs12294259	11	172242	T	C	0.05937	-0.219	0.0069	1.79061e-200		0.0650667	0.0208912	0.00784824	0.00777031	927.621	298.705
	rs1263167	11	146678	G	A	0.1807	-0.0423	0.0049	5.59242e-17		0.194246	0.00310529	0.00491852	0.527814	77.7501
	rs180326	11	161659	T	G	0.6372	-0.0839	0.0036	6.26614e-108		0.650456	0.0126307	0.00403636	0.00175272	527.846
	rs2187126	11	177773	G	A	0.05409	-0.0543	0.0069	2.90269e-15		0.0573905	0.0182682	0.00846187	0.0308586	53.6523
	rs5110	11	81720	A	C	0.06464	-0.156	0.0124	2.13698e-34		0.0915409	-0.00016396	0.00703401	0.981403	241.189
	rs533556	11	175877	C	A	0.6306	-0.0596	0.0035	1.61102e-59		0.640499	0.00358562	0.00402156	0.372608	291.539
	rs61905084	11	84257	C	T	0.1649	-0.0563	0.0059	2.548e-20		0.182168	0.00827607	0.00500781	0.0984056	73.6175
	rs6589574	11	177776	G	A	0.8786	-0.1283	0.0054	3.02691e-113		0.913976	0.00543598	0.00696162	0.434891	626.454
	rs7943309	11	172721	A	G	0.03958	-0.0605	0.0087	1.15505e-11		0.0338464	0.00341816	0.0107598	0.750728	48.0772
	rs888246	11	158795	T	C	0.08179	-0.0707	0.0058	8.98669e-31		0.112237	0.00499945	0.00620464	0.420381	119.308
CETP (4 SNPs)	rs12448528	16	56985555	G	A	0.7731	-0.037	0.0052	1.05706e-12		0.781447	0.00642207	0.00476129	0.177398	81.3426	115.029
	rs12920974	16	56993025	T	G	0.3153	-0.0324	0.0056	2.96203e-08		0.285139	0.00957666	0.00435179	0.0277625	37.5557
	rs1864163	16	56997233	A	G	0.2678	-0.0437	0.0045	7.96893e-21		0.260797	0.0104708	0.00442443	0.0179527	128.455
	rs247616	16	56989590	T	C	0.2929	-0.0547	0.0041	2.56626e-37		0.324493	0.0129417	0.00418285	0.00197492	212.763
APOB (18 SNPs)	rs10164442	2	21205563	G	A	0.3206	-0.0286	0.0039	7.78395e-13		0.320379	0.00343178	0.00413228	0.406266	61.6676	266.882
	rs10198175	2	21133883	G	A	0.91557	-0.0768	0.0063	1.44911e-32		0.890748	-0.0042162	0.00632909	0.505308	157.878
	rs12691202	2	21249716	T	C	0.05145	-0.0966	0.0114	8.22243e-19		0.0417506	-0.0144557	0.0102488	0.158401	99.455
	rs12720796	2	21261998	C	A	0.02243	-0.0909	0.0141	1.68e-10		0.0192122	0.0190538	0.0142912	0.182451	55.7186
	rs12720842	2	21257927	C	T	0.02111	-0.0993	0.0116	1.87715e-15		0.0364869	-0.00251478	0.0105833	0.812177	65.7592
	rs13392272	2	21217490	T	C	0.4129	-0.0875	0.0037	1.45881e-118		0.498195	0.00228359	0.0038807	0.556231	644.371
	rs1367117	2	21263900	A	G	0.2876	-0.1186	0.004	9.48418e-183		0.335423	0.0055697	0.00410055	0.174375	1002.95
	rs17398765	2	21270751	G	A	0.0686	-0.0916	0.0076	3.53671e-32		0.0762552	0.00804235	0.00769916	0.29622	180.438
	rs3791981	2	21245367	G	A	0.1201	-0.0939	0.0067	2.03376e-41		0.0884025	0.0102153	0.0069557	0.141936	301.489
	rs4128553	2	21147179	T	C	0.09894	-0.0652	0.006	2.29985e-24		0.123862	0.00723743	0.00596004	0.224624	131.245
	rs515135	2	21286057	C	T	0.7823	-0.1394	0.0048	1.08893e-178		0.818074	0.0123067	0.00501629	0.0141531	1152.88
	rs531593	2	21348574	G	A	0.06464	-0.0694	0.0078	7.03396e-18		0.067453	0.0052861	0.0080201	0.509827	97.4824
	rs6413458	2	21231592	A	G	0.02375	-0.094	0.0139	2.18801e-10		0.0218771	-0.00324306	0.0141341	0.818519	65.1978
	rs6547409	2	21190209	T	C	0.05937	-0.1226	0.0087	8.19408e-45		0.0547097	0.00990167	0.0088964	0.265709	281
	rs6725189	2	21219001	T	G	0.2348	-0.0604	0.0045	5.62859e-40		0.199046	-0.00256013	0.00480756	0.594365	227.089
	rs6754295	2	21206183	G	T	0.2586	-0.0628	0.0042	1.63983e-47		0.232438	0.00677208	0.00457187	0.13854	262.036
	rs6756743	2	21301892	T	C	0.04222	-0.0553	0.0092	4.96798e-09		0.0484616	0.00483631	0.00914188	0.596786	40.5316
	rs7567653	2	21276962	A	G	0.03694	-0.1145	0.0112	3.36822e-26		0.0448299	0.0126789	0.00944736	0.179576	150.486

## Sheet: Table S7
Table S7. Genetically instrumented lipid-lowering genetics variants of target genes in validation datasets.
GENE	SNP	Chr	Pos	Effect allele	Other allele	Exposure (Drug target genes)					Outcome (the 90th Human Longevity)				F	F_Mean
						EAF	Beta	SE	p		EAF	Beta	SE	p
LDLR (10 SNPs)	rs1010679	19	11207102	C	T	0.1794	-0.1017	0.0063	3.51075e-54		0.23	0.0572	0.0255	0.02481	253.655	302.653
	rs12983316	19	11114352	G	A	0.1689	-0.0514	0.0052	7.44389e-22		0.16	0.0026	0.0305	0.9316	122.198
	rs36005514	19	11190764	A	G	0.0752	-0.0626	0.0096	7.06106e-10		0.06	-0.0028	0.0522	0.9577	45.2876
	rs3786721	19	11146499	C	T	0.5383	-0.0468	0.0038	2.89001e-31		0.56	0.0026	0.0195	0.8946	178.308
	rs3786722	19	11161537	A	C	0.2427	-0.0754	0.0043	5.52077e-63		0.25	0.0327	0.0223	0.1432	358.806
	rs379309	19	11284302	T	C	0.4974	-0.0313	0.0039	1.39091e-13		0.52	0.006	0.0198	0.761	81.7533
	rs6511720	19	11202306	T	G	0.09763	-0.2209	0.0061	1e-200		0.12	0.093	0.0301	0.002001	1479.56
	rs688	19	11227602	T	C	0.4472	-0.054	0.0037	1.01088e-43		0.44	-0.0188	0.0193	0.3306	240.815
	rs7188	19	11275139	C	A	0.3259	-0.0521	0.0043	9.38858e-31		0.32	-0.0021	0.0209	0.9191	172.61
	rs73015030	19	11207516	A	G	0.02507	-0.1517	0.0148	2.61577e-22		0.03	0.0969	0.0603	0.1083	93.528
HMGCR (5 SNPs)	rs10515198	5	74641560	A	G	0.1029	-0.0599	0.0061	5.98963e-22		0.1	0.002	0.0319	0.9511	114.683	100.908
	rs12659791	5	74757758	C	T	0.1557	-0.0433	0.005	1.422e-18		0.15	-0.0096	0.0265	0.7179	85.328
	rs3804231	5	74696779	A	G	0.1319	-0.0642	0.0053	1.88408e-29		0.13	0.0761	0.0287	0.007986	163.462
	rs3857388	5	74620377	C	T	0.128	-0.0421	0.0059	2.2009e-11		0.12	-0.0148	0.0301	0.6224	68.4511
	rs72633962	5	74569028	C	T	0.1412	-0.06	0.0072	3.32736e-15		0.13	0.0927	0.0288	0.001295	72.6181
PCSK9 (5 SNPs)	rs10493176	1	55538552	G	T	0.1148	-0.0776	0.0102	2.53513e-14		0.09	-0.0366	0.0359	0.3077	105.448	153.626
	rs11206514	1	55516004	A	C	0.6108	-0.0507	0.0041	9.94947e-33		0.62	0.0198	0.0208	0.341	211.68
	rs12067569	1	55528629	A	G	0.0343	-0.0885	0.01	1.96607e-17		0.04	0.0401	0.0544	0.4604	85.2738
	rs2479409	1	55504650	A	G	0.6675	-0.0642	0.0041	2.51478e-50		0.66	0.0045	0.0218	0.8358	317.033
	rs4927193	1	55509872	C	T	0.1306	-0.0352	0.0056	4.26874e-11		0.15	-0.0011	0.0276	0.9669	48.6927
NPC1L1 (3 SNPs)	rs2073547	7	44582331	G	A	0.1939	-0.0485	0.0049	1.92e-21		0.19	0.0285	0.025	0.2544	125.014	94.5279
	rs217386	7	44600695	A	G	0.4077	-0.0363	0.0038	1.2e-19		0.44	0.0019	0.0195	0.9204	110.178
	rs7791240	7	44602589	C	T	0.09103	-0.0425	0.0065	1.84e-10		0.09	0.0182	0.0338	0.5913	48.3911
LPL (14 SNPs)	rs10102717	8	19756813	T	C	0.409	-0.0313	0.0034	9.66e-20		0.4	-0.0045	0.0195	0.8187	84.2177	266.774
	rs117604010	8	19848396	A	G	0.01979	-0.1371	0.017	3.11e-15		0.02	0.054	0.0766	0.4808	59.2727
	rs117910839	8	19822741	A	T	0.03694	-0.1365	0.0141	7.07e-20		0.03	0.0211	0.0588	0.72	115.12
	rs12678919	8	19844222	G	A	0.1214	-0.1702	0.0056	1.82e-199		0.1	0.0438	0.0316	0.166	1105.24
	rs283	8	19815098	T	C	0.2348	-0.037	0.0044	1.7e-16		0.2	-0.0105	0.0257	0.6821	83.6029
	rs301	8	19816934	C	T	0.4274	-0.1089	0.0039	1.86e-167		0.41	0.0378	0.0236	0.1091	1037.73
	rs312	8	19817997	C	G	0.1201	-0.0398	0.005	4.93e-17		0.14	0.0146	0.0282	0.6056	59.5021
	rs3289	8	19823192	C	T	0.0277	0.1447	0.0111	3.67e-33		0.03	0.079	0.0663	0.2332	191.387
	rs3779788	8	19803093	T	C	0.1306	-0.0916	0.0049	4.66e-76		0.15	0.0454	0.0272	0.09539	339.16
	rs3898938	8	19749390	T	C	0.4393	-0.0244	0.0034	1.22e-12		0.48	-0.0004	0.0191	0.9848	52.1056
	rs4557718	8	19890654	C	T	0.1266	-0.0578	0.0059	3.26e-24		0.12	0.0283	0.0349	0.4178	126.132
	rs7005359	8	19870693	G	A	0.2058	-0.0797	0.005	1.86e-57		0.19	0.0148	0.0266	0.578	294.55
	rs7016529	8	19806631	C	T	0.01319	-0.1911	0.014	3.57e-35		0.02	-0.0843	0.0898	0.348	146.555
	rs7844579	8	19748603	C	T	0.5264	-0.0215	0.0034	3e-10		0.53	0.0194	0.0192	0.3136	40.2632
ANGPTL3 (3 SNPs)	rs1168032	1	62967747	G	A	0.6781	-0.0683	0.0035	1.48594e-80		0.66	-0.0518	0.0202	0.01029	362.806	253.667
	rs4587594	1	63133930	A	G	0.31	-0.0694	0.0035	3.50268e-82		0.33	-0.0459	0.0204	0.0242	367.04
	rs67537755	1	63117328	A	G	0.2573	-0.0384	0.0064	5.96307e-09		0.26	-0.0427	0.0223	0.05541	31.1558
APOC3 (7 SNPs)	rs12294259	11	116637146	T	C	0.05937	-0.219	0.0069	1.79061e-200		0.07	0.0564	0.0385	0.143	927.621	309.992
	rs1263167	11	116677723	G	A	0.1807	-0.0423	0.0049	5.59242e-17		0.19	0.0317	0.0257	0.2176	77.7501
	rs2187126	11	116635784	G	A	0.05409	-0.0543	0.0069	2.90269e-15		0.06	-0.0334	0.0407	0.4119	53.6523
	rs533556	11	116741572	C	A	0.6306	-0.0596	0.0035	1.61102e-59		0.63	0.0352	0.0197	0.07349	291.539
	rs61905084	11	116610294	C	T	0.1649	-0.0563	0.0059	2.548e-20		0.18	0.0135	0.0246	0.5841	73.6175
	rs6589574	11	116730638	G	A	0.8786	-0.1283	0.0054	3.02691e-113		0.91	0.0525	0.0347	0.1296	626.454
	rs888246	11	116724232	T	C	0.08179	-0.0707	0.0058	8.98669e-31		0.11	0.0316	0.0311	0.3101	119.308
CETP (3 SNPs)	rs12920974	16	56993025	T	G	0.3153	-0.0324	0.0056	2.96203e-08		0.28	0.0231	0.0218	0.2897	37.5557	126.258
	rs1864163	16	56997233	A	G	0.2678	-0.0437	0.0045	7.96893e-21		0.24	0.0352	0.023	0.1259	128.455
	rs247616	16	56989590	T	C	0.2929	-0.0547	0.0041	2.56626e-37		0.32	0.0343	0.0206	0.09619	212.763
APOB (12 SNPs)	rs12691202	2	21249716	T	C	0.05145	-0.0966	0.0114	8.22e-19		0.04	0.0979	0.0552	0.07627	99.455	198.958
	rs12720796	2	21261998	C	A	0.02243	-0.0909	0.0141	1.68e-10		0.02	0.0052	0.0816	0.9489	55.7186
	rs12720842	2	21257927	C	T	0.02111	-0.0993	0.0116	1.88e-15		0.03	0.029	0.0592	0.6237	65.7592
	rs13392272	2	21217490	T	C	0.4129	-0.0875	0.0037	1.46e-118		0.47	0.0126	0.0195	0.5177	644.371
	rs17398765	2	21270751	G	A	0.0686	-0.0916	0.0076	3.54e-32		0.06	0.0218	0.0431	0.6128	180.438
	rs3791981	2	21245367	G	A	0.1201	-0.0939	0.0067	2.03e-41		0.12	-0.0324	0.0323	0.3155	301.489
	rs4128553	2	21147179	T	C	0.09894	-0.0652	0.006	2.3e-24		0.11	-0.0201	0.0301	0.5031	131.245
	rs4665788	2	21188488	C	T	0.7744	-0.0667	0.0042	1.12e-52		0.74	0.0229	0.0218	0.2937	257.21
	rs531593	2	21348574	G	A	0.06464	-0.0694	0.0078	7.03e-18		0.06	0.0757	0.0436	0.08253	97.4824
	rs6413458	2	21231592	A	G	0.02375	-0.094	0.0139	2.19e-10		0.03	-0.132	0.0693	0.05676	65.1978
	rs6725189	2	21219001	T	G	0.2348	-0.0604	0.0045	5.63e-40		0.2	-0.003	0.0236	0.8992	227.089
	rs6754295	2	21206183	G	T	0.2586	-0.0628	0.0042	1.64e-47		0.24	0.0229	0.0224	0.308	262.036

## Sheet: Table S8
Table S8. Effects of genetically proxied lipid-lowering variants on Human lifespan.
Traits	Methods	Discovery Data set						Validation Data set
		SNPs	Beta	95% CI	SE	p		SNPs	OR	95% CI	p
LDL-C Target
LDLR	Inverse variance weighted	13	0.150934	(0.107 to 0.194)	0.0222128	1.08379e-11		10	1.40777	(1.172 to 1.691)	0.000258842
	MR Egger	13	0.124574	(0.016 to 0.233)	0.0553712	0.045906		10	1.80458	(1.299 to 2.506)	0.00781892
	Weighted median	13	0.151648	(0.093 to 0.210)	0.0299268	4.03511e-07		10	1.52546	(1.211 to 1.922)	0.000335865
	Maximum likelihood	13	0.15416	(0.080 to 0.229)	0.0379504	0.00157565		10	1.5627	(1.222 to 1.999)	0.00616036
HMGCR	Inverse variance weighted	7	0.0795476	(0.008 to 0.151)	0.0362868	0.0283659		5	1.43697	(0.683 to 3.022)	0.339195
	MR Egger	7	0.245443	(-0.128 to 0.619)	0.190338	0.253645		5	22.8879	(1.224 to 427.833)	0.171101
	Weighted median	7	0.0647439	(-0.015 to 0.145)	0.0408664	0.113129		5	1.05759	(0.488 to 2.291)	0.887074
	Maximum likelihood	7	0.0584936	(-0.039 to 0.156)	0.0499136	0.285661		5	0.863476	(0.214 to 3.489)	0.849954
PCSK9	Inverse variance weighted	12	0.10506	(0.060 to 0.150)	0.0229165	4.55145e-06		5	1.08274	(0.723 to 1.621)	0.699604
	MR Egger	12	0.106395	(0.031 to 0.182)	0.038638	0.0203514		5	0.796456	(0.160 to 3.970)	0.799278
	Weighted median	12	0.0963887	(0.043 to 0.150)	0.0271687	0.000388489		5	1.12869	(0.695 to 1.833)	0.624543
	Maximum likelihood	12	0.100274	(0.044 to 0.157)	0.0287833	0.00511438		5	1.20757	(0.650 to 2.244)	0.582822
NPC1L1	Inverse variance weighted	3	0.060273	(-0.155 to 0.275)	0.109622	0.582441		3	1.4169	(0.732 to 2.742)	0.300984
	MR Egger	3	-0.94996	(-2.161 to 0.261)	0.618024	0.367191		3	9.04006	(0.057 to 1428.392)	0.550629
	Weighted median	3	0.0325106	(-0.134 to 0.199)	0.0848514	0.701611		3	1.54613	(0.730 to 3.274)	0.254976
	Maximum likelihood	3	-0.056753	(-0.313 to 0.200)	0.130899	0.706889		3	1.71819	(0.675 to 4.375)	0.374077
APOB	Inverse variance weighted	20	0.0499939	(0.020 to 0.080)	0.0155277	0.00128347		12	1.23479	(0.979 to 1.558)	0.0751122
	MR Egger	20	0.0731348	(-0.015 to 0.161)	0.0447593	0.119636		12	0.873123	(0.233 to 3.268)	0.844786
	Weighted median	20	0.0648283	(0.022 to 0.108)	0.0220103	0.00322572		12	1.23846	(0.899 to 1.707)	0.191221
	Maximum likelihood	20	0.0815813	(0.034 to 0.129)	0.024443	0.00345916		12	1.27554	(0.879 to 1.850)	0.228409
CETP	Inverse variance weighted	4	0.235963	(0.136 to 0.336)	0.0510053	3.7237e-06		3	1.99741	(1.157 to 3.449)	0.0130654
	MR Egger	4	0.20751	(-0.294 to 0.709)	0.255655	0.502218		3	1.64022	(0.118 to 22.88)	0.775511
	Weighted median	4	0.237567	(0.116 to 0.359)	0.0618178	0.000121527		3	1.97507	(1.084 to 3.600)	0.0262728
	Maximum likelihood	4	0.237812	(0.095 to 0.380)	0.0726526	0.0466617		3	1.90163	(0.896 to 4.037)	0.236216
TG Target
LPL	Inverse variance weighted	24	0.122218	(0.092 to 0.152)	0.0153401	1.62243e-15		14	1.24225	(1.022 to 1.510)	0.0294326
	MR Egger	24	0.159934	(0.103 to 0.217)	0.0289608	1.50185e-05		14	1.2188	(0.878 to 1.691)	0.259362
	Weighted median	24	0.125307	(0.084 to 0.166)	0.0208364	1.8118e-09		14	1.32092	(1.040 to 1.678)	0.0227127
	Maximum likelihood	24	0.126784	(0.082 to 0.172)	0.0228331	1.19713e-05		14	1.34951	(1.050 to 1.735)	0.0360016
ANGPTL3	Inverse variance weighted	4	0.0123607	(-0.060 to 0.085)	0.0371419	0.739287		3	2.12877	(1.449 to 3.127)	0.000117933
	MR Egger	4	0.0955557	(-0.223 to 0.414)	0.162463	0.61599		3	1.21746	(0.221 to 6.707)	0.858495
	Weighted median	4	0.0226298	(-0.056 to 0.101)	0.0401283	0.572796		3	2.05653	(1.368 to 3.091)	0.000522092
	Maximum likelihood	4	0.0243372	(-0.068 to 0.117)	0.0473391	0.642652		3	2.03205	(1.235 to 3.342)	0.107848
APOC3	Inverse variance weighted	10	0.0807702	(0.042 to 0.120)	0.019838	4.67e-05		7	1.40511	(1.112 to 1.776)	0.00441098
	MR Egger	10	0.0434925	(-0.038 to 0.125)	0.0417262	0.32773		7	1.26519	(0.811 to 1.974)	0.347305
	Weighted median	10	0.0772435	(0.024 to 0.130)	0.0269472	0.00415077		7	1.39807	(1.060 to 1.844)	0.017714
	Maximum likelihood	10	0.0842023	(0.019 to 0.149)	0.0330804	0.0314317		7	1.3705	(1.005 to 1.870)	0.0938378

## Sheet: Table S9
Table S9. Results of heterogeneity and pleiotropy tests for the causal effects of circulating Lipids on human lifespan.
Exposure (Circulating Lipids)	Outcome (Human Lifespan)	Heterogeneity Test					Pleiotropy Test
		Method	Q	Q_df	p		Egger Intercept	SE	p
LDLR	Discovery data set	IVW	4.96115	12	0.959264		0.00163741	0.00315061	0.613563
		MR Egger	4.69105	11	0.945201
HMGCR		IVW	7.32163	6	0.292124		0.00989324	0.0111351	0.414977
		MR Egger	6.32332	5	0.276017
PCSK9		IVW	13.803	11	0.244088		0.000129867	0.00294369	0.96568
		MR Egger	13.8003	10	0.182297
NPC1L1		IVW	5.29291	2	0.070902		-0.0423417	0.025683	0.347106
		MR Egger	1.4236	1	0.232812
APOB		IVW	13.8235	19	0.793882		0.00211763	0.00384156	0.588246
		MR Egger	13.5196	18	0.759827
LPL		IVW	21.2691	23	0.564656		0.0029239	0.00190434	0.138948
		MR Egger	18.9117	22	0.650773
ANGPTL3		IVW	1.06054	3	0.786608		0.00508623	0.00966935	0.651385
		MR Egger	0.783846	2	0.675756
APOC3		IVW	9.43865	9	0.397807		0.00392622	0.00386818	0.339815
		MR Egger	8.36182	8	0.398948
CETP		IVW	0.433439	3	0.933251		0.00125685	0.0110662	0.919948
		MR Egger	0.420539	2	0.810366
LDLR	Validation data set	IVW	7.04223	9	0.632722		0.0248781	0.013927	0.111865
		MR Egger	3.85127	8	0.870287
HMGCR		IVW	5.67865	3	0.128335		0.14868	0.0788346	0.199945
		MR Egger	2.04381	2	0.359908
PCSK9		IVW	13.803	11	0.244088		0.000129867	0.00294369	0.96568
		MR Egger	13.8003	10	0.182297
NPC1L1		IVW	0.529207	2	0.76751		0.0776478	0.107301	0.601209
		MR Egger	0.00554463	1	0.940643
APOB		IVW	7.52666	10	0.674963		-0.0266679	0.051002	0.613685
		MR Egger	7.25326	9	0.61077
LPL		IVW	7.93396	13	0.847876		-0.00177333	0.0124882	0.889436
		MR Egger	7.9138	12	0.79183
ANGPTL3		IVW	0.479422	2	0.786855		0.0352775	0.0535504	0.629158
		MR Egger	0.0454411	1	0.831195
APOC3		IVW	3.04985	6	0.802565		-0.010958	0.020145	0.60984
		MR Egger	2.75396	5	0.737854
CETP		IVW	0.0772066	2	0.962132		-0.00906605	0.0605287	0.90535
		MR Egger	0.0547723	1	0.814958

## Sheet: Table S10
Table S10. Sensitivity analysis using different LD r2 thresholds of the Lipid-lowering gene variants.
LD r2 threshold	Drug target gene	Method	Human Lifespan (Discovery)				the 90th Human Longevity (Validation)
			SNPs	Beta	p		SNPs	OR	p
r2< 0.3	LDLR	IVW	13	0.150934	1.08379e-11		10	1.40777	0.000258842
	HMGCR	IVW	7	0.0795476	0.0283659		5	1.43697	0.339195
	PCSK9	IVW	12	0.10506	4.55145e-06		5	1.08274	0.699604
	NPC1L1	IVW	3	0.060273	0.582441		3	1.4169	0.300984
	APOB	IVW	20	0.0499939	0.00128347		12	1.23479	0.0751122
	CETP	IVW	4	0.235963	3.7237e-06		3	1.99741	0.0130654
	LPL	IVW	24	0.122218	1.62243e-15		14	1.24225	0.0294326
	ANGPTL3	IVW	4	0.0123607	0.739287		3	2.12877	0.000117933
	APOC3	IVW	10	0.0807702	4.67e-05		7	1.40511	0.00441098
r2< 0.1	LDLR	IVW	6	0.12694	0.00241899		5	1.3361	0.0143596
	HMGCR	IVW	2	0.0701346	0.116993		0	-	-
	PCSK9	IVW	10	0.109954	2.61083e-07		4	1.00502	0.982838
	NPC1L1	IVW	2	0.0871326	0.615877		0	-	-
	APOB	IVW	11	0.0539355	0.00436445		7	1.25654	0.235605
	CETP	IVW	0	-	-		2	1.89955	0.0403347
	LPL	IVW	8	0.128395	6.00033e-07		4	1.19728	0.24682
	ANGPTL3	IVW	2	0.0262203	0.527287		2	2.03319	0.00066512
	APOC3	IVW	7	0.0587022	0.0110111		4	1.4611	0.00590912
r2< 0.01	LDLR	IVW	2	0.0680132	0.29212		2	1.38181	0.206537
	HMGCR	IVW	2	0.0701346	0.116993		0	-	-
	PCSK9	IVW	5	0.105459	5.05082e-05		2	1.48336	0.385975
	NPC1L1	IVW	0	-	-		0	-	-
	APOB	IVW	5	0.0259856	0.314958		2	2.17164	0.0755665
	CETP	IVW	0	-	-		0	-	-
	LPL	IVW	3	0.118713	0.000167966		3	1.22693	0.199813
	ANGPTL3	IVW	2	0.0262203	0.527287		2	2.03319	0.00066512
	APOC3	IVW	6	0.0647096	0.00697819		4	1.4611	0.00590912

## Sheet: Table S11
Table S11. Statistical power for drug-target MR analyses.
Drug Target	R2	Statistical power
		Discovery set	Validation set
LDLR	0.0011	0.98	0.19
HMGCR	0.00102926	0.74	0.21
PCSK9	0.00154891	0.72	0.13
NPC1L1	0.000556877	0.16	0.13
APOB	0.00137886	0.86	0.11
CETP	0.000813851	0.18	0.53
LPL	0.0016	0.96	0.13
ANGPTL3	0.00185407	0.1	0.94
APOC3	0.00194541	0.7	0.29

[truncated: 2 more sheets: Table S12, Table S13]
